# Supplementary material for: Pathway analysis from lists of microRNAs: common pitfalls and alternative strategy
Source: Nucleic Acids Res. 2015 Mar 23;43(7):3490–7. doi: 10.1093/nar/gkv249 (PMC4402548; doi:10.1093/nar/gkv249)
Supplement: SUPPLEMENTARY DATA [file supp_gkv249_nar-03642-n-2014-File009.xlsx]

## Sheet: Original microRNAs
AD-up	In mirTarBase				AD-down	In mirTarBase
hsa-let-7e	hsa-let-7e-3p				hsa-let-7a	hsa-let-7a-5p
	hsa-let-7e-5p				hsa-let-7b	hsa-let-7b-5p
hsa-miR-144	hsa-miR-144-3p				hsa-let-7c	hsa-let-7c-5p
hsa-miR-146b	hsa-miR-146b-5p				hsa-let-7f	hsa-let-7f-5p
hsa-miR-184	hsa-miR-184				hsa-let-7g	hsa-let-7g-5p
hsa-miR-198	hsa-miR-198				hsa-let-7i	hsa-let-7i-5p
hsa-miR-208					hsa-miR-101	hsa-miR-101-3p
hsa-miR-208a	hsa-miR-208a-3p				hsa-miR-103	hsa-miR-101-5p
hsa-miR-214	hsa-miR-214-3p				hsa-miR-103-1
hsa-miR-215	hsa-miR-215-5p				hsa-miR-106a	hsa-miR-106a-5p
hsa-miR-298	hsa-miR-298				hsa-miR-106b	hsa-miR-106b-5p
hsa-miR-424	hsa-miR-424-3p				hsa-miR-107	hsa-miR-107
	hsa-miR-424-5p				hsa-miR-124	hsa-miR-124-3p
hsa-miR-451					hsa-miR-124a
hsa-miR-509	hsa-miR-509-3p				hsa-miR-125a	hsa-miR-125a-5p
hsa-miR-510	hsa-miR-510-5p				hsa-miR-125a-5p
hsa-miR-518a-5p	hsa-miR-518a-5p				hsa-miR-125b	hsa-miR-125b-5p
hsa-miR-519e	hsa-miR-519e-3p				hsa-miR-126	hsa-miR-126-3p
						hsa-miR-126-5p
					hsa-miR-127	hsa-miR-127-3p
					hsa-miR-128	hsa-miR-128-3p
					hsa-miR-128a
					hsa-miR-128b	hsa-miR-128b
					hsa-miR-129	hsa-miR-129-5p
					hsa-miR-129-5p
					hsa-miR-135a	hsa-miR-135a-5p
					hsa-miR-138	hsa-miR-138-5p
					hsa-miR-140	hsa-miR-140-5p
					hsa-miR-140-5p
					hsa-miR-142-3p	hsa-miR-142-3p
					hsa-miR-143	hsa-miR-143-3p
					hsa-miR-145	hsa-miR-145-5p
					hsa-miR-146b	hsa-miR-146b-5p
					hsa-miR-148b	hsa-miR-148b-3p
						hsa-miR-148b-5p
					hsa-miR-15a	hsa-miR-15a-5p
					hsa-miR-15b	hsa-miR-15b-5p
					hsa-miR-16	hsa-miR-16-5p
					hsa-miR-17
					hsa-miR-17-3p	hsa-miR-17-3p
					hsa-miR-17-5p	hsa-miR-17-5p
					hsa-miR-181a	hsa-miR-181a-3p
						hsa-miR-181a-5p
					hsa-miR-181b	hsa-miR-181b-5p
					hsa-miR-185	hsa-miR-185-5p
					hsa-miR-186	hsa-miR-186-5p
					hsa-miR-191	hsa-miR-191-5p
					hsa-miR-193a
					hsa-miR-193a-3p	hsa-miR-193a-3p
						hsa-miR-193a-5p
					hsa-miR-193b	hsa-miR-193b-3p
					hsa-miR-194	hsa-miR-194-5p
					hsa-miR-195	hsa-miR-195-5p
					hsa-miR-197	hsa-miR-197-3p
					hsa-miR-19a	hsa-miR-19a-3p
					hsa-miR-19b	hsa-miR-19b-3p
					hsa-miR-20	hsa-miR-20a-5p
					hsa-miR-20a
					hsa-miR-21	hsa-miR-21-5p
					hsa-miR-212	hsa-miR-212-3p
					hsa-miR-218	hsa-miR-218-5p
					hsa-miR-219
					hsa-miR-22	hsa-miR-22-3p
					hsa-miR-221	hsa-miR-221-3p
					hsa-miR-222	hsa-miR-222-3p
					hsa-miR-223	hsa-miR-223-3p
					hsa-miR-23
					hsa-miR-23a	hsa-miR-23a-3p
					hsa-miR-23b	hsa-miR-23b-3p
						hsa-miR-23b-5p
					hsa-miR-24	hsa-miR-24-3p
					hsa-miR-24-1*
					hsa-miR-26a	hsa-miR-26a-5p
					hsa-miR-26b	hsa-miR-26b-5p
					hsa-miR-27a	hsa-miR-27a-3p
					hsa-miR-27b	hsa-miR-27b-3p
					hsa-miR-29
					hsa-miR-299-5p	hsa-miR-299-5p
					hsa-miR-29a	hsa-miR-29a-3p
					hsa-miR-29b	hsa-miR-29b-3p
					hsa-miR-29c	hsa-miR-29c-3p
					hsa-miR-301a	hsa-miR-301a-3p
					hsa-miR-30a	hsa-miR-30a-3p
						hsa-miR-30a-5p
					hsa-miR-30d	hsa-miR-30d-5p
					hsa-miR-30e	hsa-miR-30e-3p
						hsa-miR-30e-5p
					hsa-miR-32	hsa-miR-32-5p
					hsa-miR-320	hsa-miR-320a
					hsa-miR-320a
					hsa-miR-326	hsa-miR-326
					hsa-miR-330
					hsa-miR-330-3p	hsa-miR-330-3p
					hsa-miR-335	hsa-miR-335-5p
					hsa-miR-338	hsa-miR-338-3p
					hsa-miR-338-3p
					hsa-miR-338-5p
					hsa-miR-33a	hsa-miR-33a-5p
					hsa-miR-34
					hsa-miR-34a	hsa-miR-34a-3p
						hsa-miR-34a-5p
					hsa-miR-34c
					hsa-miR-34c-5p	hsa-miR-34c-5p
					hsa-miR-363	hsa-miR-363-3p
					hsa-miR-374
					hsa-miR-377	hsa-miR-377-3p
					hsa-miR-378
					hsa-miR-423-3p	hsa-miR-423-3p
					hsa-miR-485-3p	hsa-miR-485-3p
					hsa-miR-491
					hsa-miR-491-5p	hsa-miR-491-5p
					hsa-miR-519d	hsa-miR-519d-3p
					hsa-miR-582	hsa-miR-582-5p
					hsa-miR-7	hsa-miR-7-5p
					hsa-miR-9	hsa-miR-9-3p
						hsa-miR-9-5p
					hsa-miR-92
					hsa-miR-92b	hsa-miR-92b-3p
					hsa-miR-93	hsa-miR-93-5p
					hsa-miR-98	hsa-miR-98-5p
					hsa-miR-99a	hsa-miR-99a-5p
					hsa-miR-99b	hsa-miR-99b-5p

## Sheet: mirTarBase Targets
AD-up targets					AD-down targets
10920					4609
2873					28511
10980					3690
8091					4771
8243					4893
7471					3845
4613					639
5324					131405
2266					55225
4851					8091
2475					3159
5728					192670
4780					115426
4790					23405
4325					3265
3815					3481
7189					79727
3654					836
208					3569
4773					1870
904					894
1026					1026
9969					3037
2113					1956
2146					997
7494					157506
5606					136319
5599					993
5458					1021
5364					595
57522					389421
9444					890
7291					3456
7157					7101
1499					1573
468					7046
599					598
23380					10920
5716					2873
55723					10980
93					5655
65125					3596
56998					5653
23621					1588
3958					1278
899					10642
8556					1029
993					648
1111					8651
9493					7099
22926					4613
7465					6310
54443					2146
898					351
896					2353
1021					3925
595					4170
2260					8726
5604					5743
4774					472
4602					506
6477					1843
3091					6662
8453					1788
6688					2332
4916					4211
1080					5591
285242					1869
25803					355
4170					10114
					29116
					5925
					861
					51742
					7422
					3586
					140885
					83737
					8320
					8850
					9338
					5728
					5933
					5934
					7465
					5813
					324
					5311
					5324
					23621
					4602
					3091
					405
					55294
					2896
					4774
					1612
					9314
					1558
					1128
					4853
					1947
					4306
					1050
					3570
					9475
					5970
					1019
					196
					6566
					8826
					6591
					3915
					58190
					3688
					367
					2004
					1017
					6347
					2908
					7431
					64754
					1876
					64332
					2395
					4204
					7128
					4916
					947
					7157
					2065
					2064
					51621
					578
					10620
					1994
					4320
					3099
					6195
					658
					2735
					2113
					6608
					7421
					8694
					23216
					8879
					5281
					90427
					596
					602
					865
					207
					1591
					5894
					3662
					2903
					1871
					27113
					2263
					80325
					4322
					1432
					4582
					10763
					26207
					3485
					161742
					10769
					51162
					10043
					3205
					10461
					1398
					5296
					7412
					3667
					6657
					5778
					1786
					8140
					7010
					8754
					4316
					6387
					5241
					85414
					7494
					604
					387893
					1641
					5649
					23411
					4297
					4299
					1027
					6659
					4851
					3717
					5747
					389
					3014
					7015
					23741
					896
					10904
					4084
					999
					23512
					9839
					9759
					5156
					23549
					28962
					2254
					5879
					406
					8842
					346389
					4646
					2272
					5054
					64778
					5598
					6624
					4193
					664
					3696
					6772
					7525
					5530
					9685
					NA
					8660
					2313
					114609
					5460
					3480
					6092
					57522
					1977
					23075
					4739
					10298
					10521
					2078
					3611
					1490
					30837
					6868
					1000
					3066
					6242
					50848
					10550
					57016
					160140
					6596
					2764
					256987
					4232
					251
					57447
					92675
					7170
					5608
					84984
					285386
					51280
					124808
					4312
					8073
					56674
					4321
					64419
					218
					4697
					10447
					11313
					404636
					164
					79960
					8508
					83999
					4323
					58527
					83881
					7105
					5420
					51107
					58489
					79923
					4644
					4790
					4325
					3815
					7189
					3654
					3135
					887
					3678
					6093
					5290
					1435
					89780
					898
					9988
					672
					10000
					23705
					7351
					64061
					1147
					3458
					8434
					1973
					92
					402
					7791
					51673
					4076
					8493
					9612
					5292
					7374
					3383
					6648
					2877
					10587
					51809
					57169
					6346
					7107
					64859
					4863
					3716
					5800
					10018
					7786
					4209
					5601
					51277
					79791
					7048
					8742
					659
					8202
					390
					6929
					3316
					4313
					26959
					1848
					51701
					2627
					1045
					118471
					5898
					26191
					5781
					1847
					5629
					284390
					54541
					28996
					8897
					1316
					331
					27201
					23492
					7078
					2891
					7447
					8115
					4294
					1540
					51014
					387
					998
					6495
					2034
					949
					2308
					5027
					9590
					1457
					4194
					79905
					3552
					6304
					7161
					2099
					5328
					7534
					6472
					1646
					93
					1839
					5782
					5783
					3680
					8835
					6660
					83660
					55171
					6351
					6515
					51719
					257397
					4152
					599
					11334
					55695
					3202
					2066
					4929
					10419
					8065
					7097
					5872
					6307
					19
					5660
					1808
					9525
					51552
					8521
					112399
					663
					94134
					7251
					10125
					56889
					57142
					6201
					8985
					64151
					79139
					10409
					182
					5978
					6597
					10253
					11221
					4507
					85440
					80005
					10401
					2331
					7045
					9208
					4082
					6667
					6364
					7168
					4781
					317
					7832
					27250
					388
					8125
					5268
					7050
					5093
					133746
					10210
					3190
					1616
					7159
					8626
					7049
					10105
					4436
					2956
					7074
					23479
					4208
					1974
					157567
					3553
					5327
					8099
					9732
					5465
					356
					6649
					6943
					4092
					208
					6774
					7082
					8682
					5727
					3759
					891
					3914
					253260
					3927
					3551
					81552
					50964
					6423
					27123
					10140
					5763
					10092
					655
					7037
					26292
					627
					3358
					4128
					5997
					3146
					3663
					23186
					2309
					1028
					58487
					4603
					29110
					665
					8743
					4671
					148022
					11151
					29956
					1856
					4223
					6776
					5520
					4005
					23136
					3976
					6517
					4784
					6670
					9048
					7184
					142
					2538
					3280
					10891
					5458
					2189
					4619
					4620
					4622
					3151
					4233
					7428
					23118
					6714
					5625
					2237
					9212
					11124
					1719
					3172
					57761
					91
					9761
					5424
					373863
					7040
					5045
					7764
					54879
					983
					9191
					8675
					573971
					1111
					5111
					5780
					5792
					9644
					84986
					9134
					26135
					4086
					10746
					4089
					2932
					132864
					22849
					80315
					54332
					92140
					10123
					4843
					1969
					5077
					3479
					5245
					65986
					4661
					6671
					7068
					79084
					23047
					4780
					904
					1576
					6768
					136
					1545
					5468
					1909
					2070
					8570
					5081
					6696
					7837
					23368
					1789
					1282
					1284
					80381
					22943
					89795
					6285
					2752
					5295
					79412
					2266
					2243
					2244
					4023
					56999
					22801
					4678
					25
					56998
					50509
					1277
					6421
					51726
					80312
					4324
					10893
					1281
					8038
					4811
					649
					30062
					30009
					1844
					3484
					7022
					81578
					6996
					6678
					1306
					2200
					10772
					54361
					1294
					55922
					864
					9057
					23670
					7057
					3491
					55591
					51514
					8678
					27327
					5293
					989
					57099
					2297
					10383
					4760
					860
					2771
					4792
					7329
					7248
					361
					358
					4881
					126393
					5594
					4437
					5315
					928
					960
					6456
					3371
					5799
					116844
					332
					3400
					22905
					55585
					4857
					4130
					153090
					10472
					100137049
					4318
					4864
					8647
					54677
					4802
					5744
					2917
					8061
					2044
					6857
					80328
					3615
					3612
					7471
					8313
					28514
					6844
					7528
					4111
					4105
					4102
					4101
					5604
					27086
					7535
					6804
					558
					6367
					152831
					5514
					2182
					9219
					51176
					2180
					3939
					3065
					1031
					4855
					4137
					10630
					5058
					6647
					4801
					7077
					6622
					4363
					3070
					6426
					3215
					83871
					9480
					9655
					3398
					25978
					6564
					94241
					26524
					122809
					54619
					2475
					2261

## Sheet: AD-up S1 Pathways
	rank	p.value	FDR	Random Q75 FDR	Random median FDR	Random Q25 FDR	Random Q05 FDR	Random Q01 FDR	Random Q00.1 FDR
Pathways in cancer	1	2.25222e-14	5.15758e-12	9.86748e-10	8.31985e-13	4.4055e-16	4.13847e-21	4.40387e-24	9.51391e-29
Prostate cancer	2	9.34621e-13	1.07014e-10	9.45893e-07	5.25461e-09	6.25654e-12	5.92223e-16	6.22171e-19	1.00356e-23
Cell cycle	3	1.37371e-09	7.8645e-08	0.000625829	3.6981e-06	4.87705e-09	8.69425e-14	2.53061e-17	1.18258e-21
p53 signaling pathway	3	1.23719e-09	7.8645e-08	0.00156712	4.39324e-05	7.14043e-07	7.70659e-10	1.47397e-11	5.51011e-13
Glioma	5	1.82242e-08	8.34668e-07	5.07513e-05	5.3067e-07	2.21246e-09	1.26624e-12	2.66997e-15	8.23558e-17
Melanoma	6	3.71718e-08	1.41872e-06	4.70011e-05	5.01833e-07	8.61983e-10	3.17726e-13	2.90046e-15	1.60256e-17
Acute myeloid leukemia	7	1.77953e-07	5.0939e-06	0.0535113	0.00361304	0.0001282	8.3515e-07	1.64498e-08	1.33637e-10
Small cell lung cancer	7	1.55718e-07	5.0939e-06	6.50105e-05	5.32227e-07	2.76318e-09	3.23194e-13	1.05686e-15	4.83691e-17
Neurotrophin signaling pathway	9	2.82635e-07	7.19148e-06	0.0321966	0.00195674	6.19658e-05	1.20652e-07	1.09572e-09	1.03794e-10
Pancreatic cancer	10	6.63911e-07	1.52036e-05	1.88102e-05	1.81886e-07	1.24262e-09	7.11071e-14	7.63038e-17	1.05558e-20
Chronic myeloid leukemia	11	8.87511e-07	1.84764e-05	1.64224e-05	7.526e-08	1.68541e-10	1.00922e-14	1.49801e-17	8.67272e-20
Wnt signaling pathway	12	1.23466e-06	2.35615e-05	0.253356	0.0421845	0.00418201	8.67549e-05	1.21381e-06	9.59919e-08
Endometrial cancer	13	1.91679e-06	3.37651e-05	0.00392138	0.000113561	1.44577e-06	2.41116e-09	2.36918e-11	7.51838e-13
Colorectal cancer	14	5.47518e-06	8.95583e-05	0.00160939	4.21062e-05	4.47576e-07	2.73179e-10	3.74267e-12	2.39735e-16
Toll-like receptor signaling pathway	15	8.56595e-06	0.000130773	0.58294	0.151885	0.0202266	8.82312e-05	1.4701e-06	2.85804e-07
MAPK signaling pathway	16	2.00897e-05	0.000287534	0.128694	0.0182889	0.00101268	3.31442e-06	8.28714e-08	7.33217e-10
Osteoclast differentiation	17	3.7956e-05	0.00051129	0.277541	0.0414285	0.00364278	3.99881e-05	8.92839e-07	2.81826e-09
Non-small cell lung cancer	18	4.42603e-05	0.000563089	0.00179549	2.68278e-05	1.24529e-07	3.92918e-11	9.87685e-14	1.31898e-15
Thyroid cancer	19	5.60213e-05	0.000675204	0.126337	0.00954933	0.000536107	2.37465e-06	3.37494e-08	1.06284e-09
Renal cell carcinoma	20	0.000155048	0.0017753	0.0375799	0.00282391	0.000139336	8.13865e-07	9.58425e-09	1.52361e-10
Bladder cancer	21	0.000246008	0.00268266	4.30232e-05	2.99045e-07	7.61947e-10	4.05227e-14	7.51633e-17	8.4178e-20
ErbB signaling pathway	22	0.000430919	0.0042542	0.031308	0.00269676	9.41999e-05	2.56738e-07	6.26071e-09	1.46746e-10
Toxoplasmosis	22	0.000411516	0.0042542	0.233134	0.0401096	0.0041144	8.38656e-05	4.10614e-06	3.3116e-07
Hepatitis C	22	0.000445855	0.0042542	0.192389	0.0321811	0.0028634	4.41807e-05	2.82065e-06	2.07911e-07
Focal adhesion	25	0.000614504	0.00562885	0.00154317	4.27404e-05	5.7518e-07	8.349e-10	2.78207e-12	2.1786e-15
Dorso-ventral axis formation	26	0.00079616	0.00701233	0.570273	0.111681	0.0137039	0.000299538	1.6466e-05	3.94564e-06
Chagas disease (American trypanosomiasis)	27	0.000976401	0.00828133	0.387827	0.0857968	0.0063526	1.8001e-05	1.57548e-08	8.30527e-11
Adipocytokine signaling pathway	28	0.0015546	0.0127144	0.92639	0.25687	0.0504813	0.00105327	3.881e-05	1.66705e-06
B cell receptor signaling pathway	29	0.00223396	0.0176406	0.616315	0.158349	0.0288471	0.000932615	6.19754e-05	1.99474e-05
Fc epsilon RI signaling pathway	30	0.00270246	0.0206288	0.75653	0.23751	0.0381132	0.00100751	0.000174704	2.32719e-06
Progesterone-mediated oocyte maturation	31	0.00383419	0.0283235	0.508495	0.108352	0.0140012	0.000271154	1.57995e-05	1.65031e-07
Apoptosis	32	0.00416061	0.0297743	0.354302	0.0722107	0.00820665	0.000165897	3.00051e-06	1.61574e-07
mTOR signaling pathway	33	0.0066494	0.043506	0.559198	0.171092	0.0412501	0.00263341	0.000299725	2.98445e-05
GnRH signaling pathway	33	0.0065212	0.043506	0.908168	0.359254	0.0813417	0.00234041	0.000169671	1.24526e-06
Melanogenesis	33	0.0065212	0.043506	1	0.49195	0.125471	0.00563534	0.00064117	2.7896e-05
Protein processing in endoplasmic reticulum	36	0.0078363	0.0485004	1	1	1	0.538376	0.208949	0.0680076
Basal cell carcinoma	36	0.00777196	0.0485004	1	0.567699	0.129304	0.00569263	0.000556885	5.76166e-05
T cell receptor signaling pathway	38	0.00824258	0.0496724	0.198635	0.0218472	0.00155891	2.92307e-05	6.60434e-07	1.07423e-08
NOD-like receptor signaling pathway	39	0.00943353	0.0553917	1	0.379254	0.056615	0.00158968	6.77659e-05	3.28146e-06
RIG-I-like receptor signaling pathway	40	0.0155899	0.087075	1	1	0.556799	0.0532316	0.00498658	0.000517447
Axon guidance	40	0.0155208	0.087075	0.764558	0.247536	0.041495	0.00118893	3.27924e-05	2.17809e-06
Leishmaniasis	42	0.0167911	0.0915512	1	0.482643	0.0839106	0.00213481	5.00708e-05	1.81397e-06
VEGF signaling pathway	43	0.0186882	0.0985309	0.280786	0.059044	0.00619955	0.000103616	2.47941e-06	1.33896e-07
Insulin signaling pathway	43	0.0189317	0.0985309	0.626115	0.177875	0.0243259	0.000622045	2.05039e-05	1.81504e-06
Prion diseases	45	0.0292236	0.148716	1	0.814179	0.223829	0.0230287	0.00449763	0.000302907
Type II diabetes mellitus	46	0.0494717	0.246283	1	0.439559	0.0963006	0.00919736	0.000533114	3.87419e-05
Oocyte meiosis	47	0.0526279	0.256421	1	0.524186	0.165554	0.0204123	0.00322922	0.000467568
Amyotrophic lateral sclerosis (ALS)	48	0.0610338	0.291182	0.871516	0.344471	0.0613629	0.00222846	0.000112256	6.0436e-06
Tight junction	49	0.076179	0.355953	0.617951	0.198316	0.0444576	0.0016988	0.000128776	8.23448e-06
Shigellosis	49	0.077719	0.355953	0.656704	0.174364	0.0234471	0.000753623	1.43237e-05	7.33834e-07
Ubiquitin mediated proteolysis	51	0.0844459	0.379179	1	1	0.822744	0.262647	0.0855467	0.0202379
Epithelial cell signaling in Helicobacter pylori infection	52	0.0910675	0.401047	0.6385	0.172625	0.0269708	0.000835951	9.39901e-05	4.08767e-06
Long-term potentiation	53	0.0956592	0.41332	1	0.911701	0.302458	0.0270396	0.00338755	9.85675e-05
Adherens junction	54	0.10267	0.435397	0.0240218	0.00201986	7.82264e-05	1.464e-07	1.17599e-09	7.52077e-12
Jak-STAT signaling pathway	55	0.108268	0.450787	0.329859	0.0747711	0.0110152	0.000321797	2.97952e-05	1.15537e-06
Fc gamma R-mediated phagocytosis	56	0.157763	0.645139	1	0.625085	0.217521	0.0320093	0.00492253	0.00067666
Chemokine signaling pathway	57	0.1662	0.667717	0.545606	0.148442	0.0193433	0.000857105	4.4255e-05	5.48067e-06
Caffeine metabolism	58	1	1	1	1	1	1	1	1
Drug metabolism - other enzymes	58	1	1	1	1	1	1	0.989557	0.87864
Metabolic pathways	58	1	1	1	1	1	1	1	1
Purine metabolism	58	1	1	1	1	1	1	0.909688	0.708497
Primary immunodeficiency	58	1	1	1	1	1	0.28069	0.0449586	0.00400996
Cell adhesion molecules (CAMs)	58	1	1	1	1	1	0.395373	0.177862	0.0435969
Arrhythmogenic right ventricular cardiomyopathy (ARVC)	58	0.427633	1	1	1	0.74123	0.182002	0.0480026	0.0146057
Carbohydrate digestion and absorption	58	0.281734	1	1	1	0.44117	0.078086	0.0159546	0.00122466
Peroxisome	58	1	1	1	1	1	0.690667	0.380015	0.156198
Amino sugar and nucleotide sugar metabolism	58	1	1	1	1	1	1	0.934381	0.81773
Protein digestion and absorption	58	1	1	1	1	1	0.0232067	0.00266166	0.000754827
RNA transport	58	1	1	1	1	1	1	0.999973	0.686658
Phagosome	58	1	1	1	1	1	0.435344	0.22059	0.104181
Antigen processing and presentation	58	1	1	1	1	1	0.498825	0.215373	0.0449994
Intestinal immune network for IgA production	58	1	1	1	1	1	0.307045	0.101452	0.0157584
Type I diabetes mellitus	58	1	1	1	1	0.98283	0.318357	0.135622	0.0214852
Staphylococcus aureus infection	58	0.344002	1	1	1	1	1	0.64189	0.4829
Asthma	58	1	1	1	1	1	0.708885	0.20785	0.117415
Autoimmune thyroid disease	58	1	1	1	1	1	0.538835	0.205291	0.0623261
Systemic lupus erythematosus	58	1	1	1	1	1	1	0.928022	0.508788
Rheumatoid arthritis	58	1	1	0.937765	0.409376	0.123397	0.0126101	0.00155333	0.000101308
Allograft rejection	58	1	1	1	1	1	0.219878	0.0440794	0.0229894
Graft-versus-host disease	58	1	1	1	1	0.920338	0.261365	0.0634975	0.0382237
Viral myocarditis	58	0.418881	1	1	1	0.55102	0.0664551	0.0105357	0.00121498
Hematopoietic cell lineage	58	0.485386	1	1	1	0.643739	0.116333	0.0252523	0.00907016
Glycerophospholipid metabolism	58	1	1	1	1	1	1	1	0.892651
Ether lipid metabolism	58	1	1	1	1	1	1	0.779672	0.656922
Arachidonic acid metabolism	58	1	1	1	1	1	0.898041	0.516275	0.302458
Linoleic acid metabolism	58	1	1	1	1	1	0.780199	0.313305	0.113987
alpha-Linolenic acid metabolism	58	1	1	1	1	1	1	0.552217	0.472217
Vascular smooth muscle contraction	58	0.58432	1	1	1	0.856778	0.241658	0.0800136	0.00596959
Long-term depression	58	0.41	1	1	0.709737	0.254505	0.0260374	0.00491056	0.000185998
Pancreatic secretion	58	0.53389	1	1	1	1	0.626923	0.225958	0.0448202
Fat digestion and absorption	58	1	1	1	1	1	0.466111	0.279924	0.122225
Endocytosis	58	0.450945	1	0.645406	0.194777	0.0457143	0.00230042	0.000240123	6.08206e-05
Glycosylphosphatidylinositol(GPI)-anchor biosynthesis	58	1	1	1	1	1	0.911951	0.771457	0.722303
Ribosome biogenesis in eukaryotes	58	1	1	1	1	1	1	1	0.925998
Nucleotide excision repair	58	1	1	1	1	1	0.433724	0.184175	0.0305229
Leukocyte transendothelial migration	58	0.587485	1	1	0.483807	0.134225	0.00968795	0.00110557	5.6938e-05
Base excision repair	58	1	1	1	1	1	0.272419	0.0239796	0.00299634
Ribosome	58	1	1	1	1	1	1	1	1
TGF-beta signaling pathway	58	0.47351	1	0.177654	0.0244031	0.0017388	1.40508e-05	2.8529e-07	2.74926e-09
Circadian rhythm - mammal	58	1	1	1	1	0.928071	0.599749	0.135452	0.0201913
Pathogenic Escherichia coli infection	58	0.353854	1	1	0.648403	0.171514	0.0208332	0.00403993	0.00110231
Steroid hormone biosynthesis	58	1	1	1	1	1	0.710176	0.148387	0.0626542
Lysosome	58	1	1	1	1	1	1	0.83788	0.471001
Aminoacyl-tRNA biosynthesis	58	1	1	1	1	1	1	1	1
ABC transporters	58	0.281734	1	1	1	0.970403	0.269659	0.0638807	0.015708
Bacterial invasion of epithelial cells	58	0.414457	1	0.789068	0.210888	0.0464416	0.00172109	0.000106479	5.43763e-06
PPAR signaling pathway	58	1	1	1	1	0.992827	0.320155	0.0832169	0.0318254
Oxidative phosphorylation	58	1	1	1	1	1	1	1	1
Spliceosome	58	1	1	1	1	1	1	0.682375	0.514053
Glycosaminoglycan biosynthesis - chondroitin sulfate	58	1	1	1	1	1	1	1	1
Regulation of actin cytoskeleton	58	0.478545	1	0.931583	0.384525	0.0815244	0.00223833	0.000134782	2.2785e-07
Homologous recombination	58	1	1	1	1	1	0.770685	0.321227	0.198563
Non-homologous end-joining	58	1	1	1	1	1	0.588326	0.436641	0.111678
Huntington's disease	58	0.751661	1	1	1	0.758831	0.232345	0.079829	0.00807287
Nicotinate and nicotinamide metabolism	58	1	1	1	1	1	0.826747	0.626066	0.243817
RNA degradation	58	1	1	1	1	1	1	0.946076	0.505727
Lysine biosynthesis	58	1	1	1	1	1	1	1	1
Lysine degradation	58	1	1	1	1	1	1	0.864124	0.582123
Neuroactive ligand-receptor interaction	58	1	1	1	1	1	1	1	0.794183
Glycosaminoglycan biosynthesis - keratan sulfate	58	1	1	1	1	1	1	1	1
Retinol metabolism	58	1	1	1	1	1	1	0.719793	0.484691
mRNA surveillance pathway	58	1	1	1	1	1	1	1	0.999877
N-Glycan biosynthesis	58	1	1	1	1	1	1	1	1
Proteasome	58	1	1	1	1	1	1	0.888111	0.784549
Alzheimer's disease	58	0.358463	1	1	1	0.967666	0.330325	0.0962413	0.0293575
Pyrimidine metabolism	58	1	1	1	1	1	1	0.899493	0.65622
SNARE interactions in vesicular transport	58	1	1	1	1	1	0.899833	0.342596	0.289164
Ubiquinone and other terpenoid-quinone biosynthesis	58	1	1	1	1	1	1	1	1
Bile secretion	58	0.414457	1	1	1	1	0.278108	0.0744543	0.0266869
Cytosolic DNA-sensing pathway	58	0.344002	1	1	1	0.625656	0.135705	0.0259035	0.0049007
Collecting duct acid secretion	58	1	1	1	1	1	1	0.881187	0.752381
Vibrio cholerae infection	58	0.334004	1	1	1	1	0.905492	0.421773	0.180587
Glycosphingolipid biosynthesis - lacto and neolacto series	58	1	1	1	1	1	1	0.631705	0.506383
Glycosphingolipid biosynthesis - globo series	58	1	1	1	1	1	1	1	1
ECM-receptor interaction	58	1	1	1	1	0.388195	0.00471836	0.00027398	1.52567e-05
Amoebiasis	58	0.551331	1	1	0.981442	0.258464	0.00514395	9.23649e-05	1.82712e-05
Glycolysis / Gluconeogenesis	58	1	1	1	1	1	0.622534	0.299383	0.117055
Glycerolipid metabolism	58	1	1	1	1	1	1	1	0.93033
Cytokine-cytokine receptor interaction	58	0.595221	1	0.833814	0.356922	0.0938772	0.00533315	0.000615542	0.000110587
Tryptophan metabolism	58	1	1	1	1	1	1	0.890679	0.754738
Cysteine and methionine metabolism	58	1	1	1	1	0.4923	0.0766589	0.0321782	0.00938262
Taurine and hypotaurine metabolism	58	1	1	1	1	1	1	1	1
Cardiac muscle contraction	58	1	1	1	1	1	1	0.974959	0.691113
Hypertrophic cardiomyopathy (HCM)	58	1	1	1	1	0.919225	0.231952	0.0691702	0.00660089
Dilated cardiomyopathy	58	1	1	1	1	1	0.382377	0.117053	0.0130174
Gap junction	58	0.493157	1	1	0.601876	0.143246	0.0104347	0.000771149	0.000138098
Sulfur metabolism	58	1	1	1	1	1	0.546894	0.422641	0.0916021
Phosphatidylinositol signaling system	58	0.44475	1	1	1	1	0.619311	0.31474	0.0605196
Inositol phosphate metabolism	58	0.348947	1	1	1	1	0.581491	0.384093	0.121654
Fatty acid elongation in mitochondria	58	1	1	1	1	1	1	1	1
Fatty acid metabolism	58	1	1	1	1	1	0.934192	0.405385	0.11424
Valine, leucine and isoleucine degradation	58	1	1	1	1	1	1	1	1
Natural killer cell mediated cytotoxicity	58	0.269895	1	1	0.566458	0.155633	0.00876888	0.0019055	0.0003115
Parkinson's disease	58	1	1	1	1	1	1	0.899327	0.574679
Vasopressin-regulated water reabsorption	58	1	1	1	1	1	0.393112	0.150339	0.0457075
Regulation of autophagy	58	1	1	1	1	1	0.862241	0.745691	0.22743
DNA replication	58	1	1	1	1	1	0.277654	0.0408869	0.00603277
Sphingolipid metabolism	58	1	1	1	1	1	1	1	0.967128
Steroid biosynthesis	58	1	1	1	1	1	1	0.654513	0.563552
Vitamin digestion and absorption	58	1	1	1	1	1	0.662439	0.172081	0.0844245
Other types of O-glycan biosynthesis	58	1	1	1	1	1	1	0.836328	0.550746
Selenocompound metabolism	58	1	1	1	1	1	1	0.549535	0.480582
One carbon pool by folate	58	1	1	1	1	1	0.717483	0.540276	0.426797
RNA polymerase	58	1	1	1	1	1	1	1	1
Basal transcription factors	58	1	1	1	1	1	1	1	1
Terpenoid backbone biosynthesis	58	1	1	1	1	1	1	1	1
Notch signaling pathway	58	0.297822	1	1	0.427879	0.0820149	0.00136742	3.57513e-05	5.62533e-07
Calcium signaling pathway	58	1	1	1	1	0.999743	0.44351	0.16291	0.053631
Salivary secretion	58	1	1	1	1	1	1	0.999881	0.711959
Gastric acid secretion	58	0.427633	1	1	1	1	0.542369	0.218772	0.0600489
Mismatch repair	58	1	1	1	1	1	0.069513	0.0300218	0.00390072
Pentose and glucuronate interconversions	58	1	1	1	1	1	1	1	1
Ascorbate and aldarate metabolism	58	1	1	1	1	1	1	1	1
Starch and sucrose metabolism	58	1	1	1	1	1	1	0.625011	0.425828
Porphyrin and chlorophyll metabolism	58	1	1	1	1	1	1	0.991086	0.868648
Metabolism of xenobiotics by cytochrome P450	58	1	1	1	1	1	0.837402	0.424971	0.170541
Drug metabolism - cytochrome P450	58	1	1	1	1	1	1	0.746416	0.554036
Complement and coagulation cascades	58	0.405509	1	1	1	1	0.208194	0.0595581	0.00534058
Olfactory transduction	58	1	1	1	1	1	1	1	1
Other glycan degradation	58	1	1	1	1	1	1	1	1
Histidine metabolism	58	1	1	1	1	1	0.999949	0.830232	0.622642
Glycosaminoglycan degradation	58	1	1	1	1	1	1	0.634325	0.471638
Primary bile acid biosynthesis	58	1	1	1	1	1	0.645479	0.479086	0.381719
Pyruvate metabolism	58	1	1	1	1	1	1	0.907572	0.417501
Protein export	58	1	1	1	1	1	1	1	1
Biosynthesis of unsaturated fatty acids	58	1	1	1	1	1	0.823978	0.621781	0.517027
Proximal tubule bicarbonate reclamation	58	1	1	1	1	1	0.752111	0.608971	0.113331
Glycine, serine and threonine metabolism	58	1	1	1	1	1	0.972819	0.656604	0.322466
Lipoic acid metabolism	58	1	1	1	1	1	1	1	1
Taste transduction	58	1	1	1	1	1	1	1	0.999952
Mucin type O-Glycan biosynthesis	58	1	1	1	1	1	0.914229	0.752417	0.646907
Nitrogen metabolism	58	1	1	1	1	1	1	0.720434	0.632357
Arginine and proline metabolism	58	1	1	1	1	1	0.803853	0.387852	0.107054
Glycosaminoglycan biosynthesis - heparan sulfate	58	1	1	1	1	1	1	1	1
Tyrosine metabolism	58	1	1	1	1	1	1	0.958568	0.763387
Butanoate metabolism	58	1	1	1	1	1	1	0.831633	0.331267
Glutathione metabolism	58	1	1	1	1	1	1	0.54227	0.274523
Renin-angiotensin system	58	1	1	1	1	1	1	0.808346	0.758018
Hedgehog signaling pathway	58	0.344002	1	1	1	0.602903	0.116523	0.0193339	0.0033781
Alanine, aspartate and glutamate metabolism	58	1	1	1	1	1	1	0.890121	0.762828
Cyanoamino acid metabolism	58	1	1	1	1	1	1	0.288485	0.211569
Glyoxylate and dicarboxylate metabolism	58	1	1	1	1	1	1	1	1
Phototransduction	58	1	1	1	1	1	1	1	1
Malaria	58	1	1	1	0.504152	0.17814	0.00927518	0.00039644	1.8787e-05
Citrate cycle (TCA cycle)	58	1	1	1	1	1	1	0.762877	0.611617
Propanoate metabolism	58	1	1	1	1	1	1	0.971272	0.865986
D-Arginine and D-ornithine metabolism	58	1	1	1	1	1	1	1	1
Phenylalanine metabolism	58	1	1	1	1	1	0.622374	0.435429	0.123655
Maturity onset diabetes of the young	58	1	1	1	1	0.849215	0.233746	0.106097	0.0204174
African trypanosomiasis	58	1	1	1	1	0.711226	0.0527046	0.0037586	0.00062846
Folate biosynthesis	58	1	1	1	1	1	0.503917	0.406117	0.0763122
beta-Alanine metabolism	58	1	1	1	1	1	1	1	1
Pantothenate and CoA biosynthesis	58	1	1	1	1	1	1	1	1
Fructose and mannose metabolism	58	1	1	1	1	1	0.692608	0.231315	0.0654058
Fatty acid biosynthesis	58	1	1	1	1	1	1	1	1
Pentose phosphate pathway	58	1	1	1	1	1	0.753209	0.335948	0.165846
Galactose metabolism	58	1	1	1	1	0.983443	0.662705	0.154705	0.049501
Aldosterone-regulated sodium reabsorption	58	1	1	1	1	0.314056	0.0272526	0.00247583	0.000355202
Valine, leucine and isoleucine biosynthesis	58	1	1	1	1	1	1	1	1
Glycosphingolipid biosynthesis - ganglio series	58	1	1	1	1	1	1	1	1
Phenylalanine, tyrosine and tryptophan biosynthesis	58	1	1	1	1	1	1	1	1
Butirosin and neomycin biosynthesis	58	1	1	1	1	1	0.242875	0.195344	0.15714
Thiamine metabolism	58	1	1	1	1	1	1	1	1
D-Glutamine and D-glutamate metabolism	58	1	1	1	1	1	1	1	1
Sulfur relay system	58	1	1	1	1	1	1	1	1
Vitamin B6 metabolism	58	1	1	1	1	1	1	1	1
Biotin metabolism	58	1	1	1	1	1	1	1	1
Synthesis and degradation of ketone bodies	58	1	1	1	1	1	1	1	1
Riboflavin metabolism	58	1	1	1	1	1	1	1	1

## Sheet: AD-down S1 Pathways
	rank	p.value	FDR	Random Q75 FDR	Random median FDR	Random Q25 FDR	Random Q05 FDR	Random Q01 FDR	Random Q00.1 FDR
Pathways in cancer	1	4.25651e-53	9.74741e-51	1.17932e-35	8.68501e-39	3.37771e-42	2.57539e-47	4.70018e-50	5.11243e-53
Chronic myeloid leukemia	2	4.75469e-31	5.44412e-29	1.38266e-19	1.04613e-21	3.4153e-24	1.66533e-27	9.89417e-30	1.59099e-33
Prostate cancer	3	2.15053e-27	1.64157e-25	3.57059e-21	1.88654e-23	1.2787e-25	2.36601e-29	7.94208e-32	6.72601e-33
Pancreatic cancer	4	5.90029e-27	3.37792e-25	2.7768e-18	3.62334e-20	2.39809e-22	1.11397e-25	1.7742e-27	4.30167e-30
Small cell lung cancer	5	4.84392e-25	2.21852e-23	7.28134e-15	1.51977e-16	1.8218e-18	2.6244e-21	4.3454e-23	5.58991e-25
Bladder cancer	6	2.70845e-21	1.03372e-19	2.06393e-15	3.61919e-17	5.32471e-19	9.63429e-22	4.33964e-24	3.83227e-26
Colorectal cancer	7	6.48904e-21	2.12284e-19	1.13725e-13	7.73694e-16	4.54938e-18	1.66926e-21	2.37675e-23	5.09867e-26
Focal adhesion	8	1.27141e-20	3.6394e-19	5.56766e-12	5.47301e-14	4.07837e-16	3.94538e-19	1.47308e-21	4.38141e-23
Melanoma	9	1.23881e-18	3.15208e-17	9.5204e-14	3.53509e-15	9.41888e-17	5.90252e-19	1.75898e-20	5.14552e-23
Glioma	10	6.70636e-18	1.53576e-16	1.65619e-13	6.90743e-15	2.171e-16	4.79255e-19	1.5545e-20	1.69464e-22
Endometrial cancer	11	9.40282e-17	1.9575e-15	2.59937e-11	7.94341e-13	2.02499e-14	5.16703e-17	2.72994e-18	3.20823e-20
Neurotrophin signaling pathway	12	2.23946e-16	4.15677e-15	2.26683e-10	3.34671e-12	3.21347e-14	2.54636e-17	6.34583e-19	1.18738e-20
Chagas disease (American trypanosomiasis)	12	2.54126e-16	4.15677e-15	4.08259e-07	4.29658e-09	2.43689e-11	1.27854e-14	1.19846e-16	1.92665e-18
Acute myeloid leukemia	12	2.42323e-16	4.15677e-15	3.96633e-09	8.81325e-11	2.85276e-12	1.02817e-14	4.17622e-16	4.75775e-17
Non-small cell lung cancer	15	3.10586e-16	4.74162e-15	4.50799e-12	1.49405e-13	4.5027e-15	2.25979e-17	4.90575e-19	2.93375e-20
Toxoplasmosis	16	1.34435e-15	1.92411e-14	1.98191e-06	5.00771e-08	7.75212e-10	2.5841e-12	6.50507e-14	8.7904e-15
p53 signaling pathway	17	5.35431e-15	7.21257e-14	1.27131e-09	5.40112e-11	1.55899e-12	8.41748e-15	7.68373e-16	1.32115e-17
Toll-like receptor signaling pathway	18	6.56995e-15	8.35843e-14	5.97982e-06	1.21057e-07	1.23514e-09	4.262e-12	2.47494e-14	9.60526e-16
Renal cell carcinoma	19	8.33606e-15	1.00471e-13	8.29763e-09	2.53847e-10	5.00045e-12	1.97442e-14	1.40965e-16	8.64988e-18
Osteoclast differentiation	20	1.15345e-14	1.25781e-13	4.60026e-08	9.67259e-10	1.12241e-11	1.92531e-14	9.21784e-17	8.86445e-20
Cell cycle	20	1.15345e-14	1.25781e-13	1.44052e-13	1.08725e-15	1.07846e-17	6.70562e-21	6.44294e-23	8.83347e-25
ErbB signaling pathway	22	1.30962e-14	1.36319e-13	1.83671e-08	4.84135e-10	1.15063e-11	8.67256e-14	2.41059e-15	2.99542e-17
MAPK signaling pathway	23	2.86233e-14	2.84988e-13	4.07464e-08	1.01038e-09	1.29499e-11	2.82341e-14	7.31137e-16	5.67836e-17
T cell receptor signaling pathway	24	1.68987e-12	1.61242e-11	2.25877e-07	7.11263e-09	1.8028e-10	1.12196e-12	5.05213e-14	4.53683e-15
Hepatitis C	25	5.13928e-11	4.70758e-10	1.03782e-05	7.76924e-07	4.33128e-08	4.52292e-10	1.79278e-11	2.23399e-12
Apoptosis	26	3.13439e-10	2.76067e-09	0.000133156	6.89309e-06	2.57628e-07	1.29104e-09	3.41288e-11	8.47617e-13
Chemokine signaling pathway	27	1.17214e-09	9.94145e-09	0.000287424	2.09527e-05	2.02651e-06	4.06933e-08	1.02901e-09	3.34699e-11
Jak-STAT signaling pathway	28	2.72949e-09	2.23233e-08	0.000168265	2.3116e-05	2.69097e-06	9.79045e-08	5.07646e-09	1.0924e-09
Leishmaniasis	29	3.9366e-09	3.10856e-08	0.00223764	0.000178801	7.00858e-06	5.16975e-08	2.63389e-09	1.08032e-10
Adipocytokine signaling pathway	30	5.47973e-09	4.18286e-08	0.000801383	6.39484e-05	2.82894e-06	4.6621e-08	1.60634e-09	1.69458e-11
B cell receptor signaling pathway	31	6.91571e-09	5.1087e-08	0.000201832	1.8839e-05	1.46176e-06	3.14982e-08	2.16619e-09	8.2178e-11
Insulin signaling pathway	32	7.71557e-09	5.52146e-08	0.000309354	3.70103e-05	3.09065e-06	8.51272e-08	6.23445e-09	3.56256e-10
mTOR signaling pathway	33	9.06885e-09	6.12301e-08	0.00574889	0.00100628	0.000137098	4.497e-06	4.53176e-07	7.1687e-08
VEGF signaling pathway	33	9.09093e-09	6.12301e-08	8.63089e-05	9.54639e-06	8.35088e-07	1.81971e-08	1.4074e-09	3.42808e-10
TGF-beta signaling pathway	35	1.73057e-08	1.13229e-07	7.82019e-07	3.38564e-08	1.612e-09	1.89157e-11	4.15724e-13	8.18895e-14
Adherens junction	36	2.25149e-08	1.4322e-07	1.67653e-09	7.42104e-11	1.32913e-12	4.63874e-15	9.04326e-17	4.4713e-18
Progesterone-mediated oocyte maturation	37	2.8014e-08	1.73384e-07	0.00057155	6.6321e-05	4.15856e-06	6.42914e-08	3.76005e-09	1.21417e-10
NOD-like receptor signaling pathway	38	8.54634e-08	5.1503e-07	0.00109048	0.000124455	7.02902e-06	1.27984e-07	4.78893e-09	8.72996e-11
Type II diabetes mellitus	39	1.13301e-07	6.65279e-07	0.00557791	0.000606087	6.94852e-05	1.28256e-06	4.24505e-08	5.87699e-10
Epithelial cell signaling in Helicobacter pylori infection	40	1.78077e-07	1.01949e-06	0.000813633	8.4026e-05	6.54964e-06	9.22324e-08	5.02642e-09	5.87452e-10
Shigellosis	41	1.99005e-07	1.11152e-06	0.00029047	1.88992e-05	1.43963e-06	1.2805e-08	1.10823e-09	5.37724e-11
Thyroid cancer	42	2.9951e-07	1.63304e-06	1.65579e-05	1.52919e-06	1.21114e-07	4.20028e-09	2.26784e-10	8.31499e-11
Amoebiasis	43	3.41332e-07	1.81779e-06	0.0748288	0.00744361	0.000692444	2.93705e-05	2.67601e-06	1.07137e-07
Fc epsilon RI signaling pathway	44	2.22142e-06	1.15615e-05	0.0007383	9.67961e-05	9.90113e-06	2.54053e-07	2.39488e-08	1.94203e-09
Wnt signaling pathway	45	2.75549e-06	1.40224e-05	4.62677e-05	3.18721e-06	1.87401e-07	2.15691e-09	5.08967e-11	3.65349e-12
Regulation of actin cytoskeleton	46	3.30775e-06	1.64669e-05	0.00752502	0.00144205	0.000186044	6.21307e-06	4.37649e-07	2.61568e-08
Axon guidance	47	4.83922e-06	2.35783e-05	0.00221287	0.000297283	2.34472e-05	3.11439e-07	1.36586e-08	2.20127e-09
ECM-receptor interaction	48	7.11115e-06	3.39261e-05	0.197113	0.0280903	0.00333434	0.000187653	2.02658e-05	1.39711e-06
Notch signaling pathway	49	1.81936e-05	8.5027e-05	0.0154702	0.00166994	0.000116592	2.62773e-06	1.40154e-07	4.75809e-09
Amyotrophic lateral sclerosis (ALS)	50	1.95598e-05	8.95839e-05	0.0425081	0.00708554	0.000981043	1.51149e-05	1.02669e-06	2.74863e-07
Bacterial invasion of epithelial cells	51	3.39217e-05	0.000149386	0.00253613	0.000393499	4.58501e-05	1.44271e-06	6.09927e-08	1.08274e-08
Natural killer cell mediated cytotoxicity	51	3.38519e-05	0.000149386	0.0220716	0.00587959	0.00122801	8.44715e-05	1.14359e-05	5.80076e-06
Tight junction	53	0.000192881	0.000833391	0.013891	0.00353493	0.000701829	3.11068e-05	3.43552e-06	1.12719e-06
Malaria	54	0.000211042	0.000894976	0.0361432	0.0049559	0.000528497	1.58351e-05	9.93947e-07	1.73438e-07
Leukocyte transendothelial migration	55	0.000238487	0.000992972	0.0186194	0.0037048	0.000494538	3.18075e-05	1.58716e-06	4.70545e-08
Dorso-ventral axis formation	56	0.000255844	0.00104622	0.00109705	0.000188934	2.69541e-05	1.81791e-06	4.1869e-07	1.29741e-07
GnRH signaling pathway	57	0.000285191	0.00114577	0.0144621	0.00235634	0.000309662	1.14494e-05	6.87064e-07	1.31921e-07
Fc gamma R-mediated phagocytosis	58	0.000398275	0.0015725	0.0685698	0.0208845	0.00517504	0.000589301	6.22559e-05	2.53076e-05
Basal cell carcinoma	59	0.000447248	0.00173593	0.0374063	0.00579431	0.000866618	3.09007e-05	2.66738e-06	2.47033e-07
Gap junction	60	0.000632512	0.00240592	0.0532247	0.0138064	0.00324101	0.000214861	3.86627e-05	3.37918e-06
Aldosterone-regulated sodium reabsorption	60	0.000640879	0.00240592	0.183513	0.0555957	0.0148384	0.00136793	0.000207725	1.53194e-05
Cytokine-cytokine receptor interaction	62	0.000676355	0.00249815	0.0235422	0.00460688	0.000948899	6.196e-05	7.6783e-06	2.25581e-06
Rheumatoid arthritis	63	0.000812245	0.00295244	0.0375522	0.00923685	0.00175365	0.00015313	1.803e-05	4.60197e-06
Endocytosis	64	0.00139944	0.00500738	0.00715842	0.00135001	0.000246626	1.22677e-05	1.59396e-06	1.52222e-07
Pathogenic Escherichia coli infection	65	0.00257396	0.00906826	0.100847	0.0244984	0.00558433	0.000457366	6.22541e-05	1.12586e-05
African trypanosomiasis	66	0.00292969	0.0101652	0.400659	0.122243	0.0276157	0.00184268	0.000275003	4.00306e-05
Prion diseases	67	0.00353376	0.0120781	0.132406	0.0379317	0.00816338	0.000826913	8.87285e-05	2.405e-05
Carbohydrate digestion and absorption	68	0.00366007	0.0123258	0.477884	0.200069	0.0722993	0.0134969	0.00394882	0.000772747
Cytosolic DNA-sensing pathway	69	0.00623018	0.020677	0.494682	0.229012	0.0916396	0.0181043	0.00669898	0.00173885
Base excision repair	70	0.00967105	0.0316382	1	1	0.533801	0.0755535	0.0194629	0.00477666
Long-term depression	71	0.0111762	0.0360472	0.469336	0.236626	0.0960008	0.0235806	0.00951502	0.00235714
RIG-I-like receptor signaling pathway	72	0.0123933	0.0394175	0.21682	0.0594266	0.0148678	0.00097082	0.000195827	7.74648e-05
Melanogenesis	73	0.013491	0.0423211	0.0116142	0.00187209	0.000319192	1.24283e-05	9.41984e-07	3.9811e-07
Mismatch repair	74	0.0220731	0.0683072	1	0.676752	0.286352	0.0232194	0.00595435	0.00376953
Hematopoietic cell lineage	75	0.0239567	0.0731478	0.642248	0.307189	0.114495	0.0226753	0.00581416	0.00181654
Long-term potentiation	76	0.0281743	0.0848936	0.318324	0.100303	0.0220843	0.00179821	0.000339323	2.11499e-05
Graft-versus-host disease	77	0.0331143	0.0984829	0.865599	0.466074	0.202892	0.0404356	0.0145623	0.00466186
Oocyte meiosis	78	0.0350095	0.102784	0.183351	0.0664895	0.020365	0.00307665	0.000521841	0.000140652
Hypertrophic cardiomyopathy (HCM)	79	0.0359744	0.10428	0.981562	0.577345	0.256542	0.0561277	0.0207522	0.00488397
Type I diabetes mellitus	80	0.0412257	0.118009	0.938509	0.560921	0.23998	0.0569996	0.017635	0.00332735
Hedgehog signaling pathway	81	0.0469771	0.132812	0.621041	0.318139	0.119901	0.0215637	0.00507846	0.00154502
Linoleic acid metabolism	82	0.0618514	0.172731	1	1	0.937312	0.405271	0.163124	0.0577794
Viral myocarditis	83	0.0741572	0.204602	0.660302	0.323028	0.112512	0.0155595	0.00315917	0.000847554
Alzheimer's disease	84	0.0994007	0.270985	1	0.719977	0.373573	0.087917	0.0205855	0.00951718
Cysteine and methionine metabolism	85	0.115496	0.307543	0.761214	0.486726	0.30124	0.120722	0.0688657	0.0368647
Dilated cardiomyopathy	85	0.114537	0.307543	1	0.896725	0.466089	0.163907	0.0711	0.0205873
Allograft rejection	87	0.148507	0.390899	1	0.676521	0.256628	0.0613386	0.0214585	0.00753372
Arrhythmogenic right ventricular cardiomyopathy (ARVC)	88	0.164938	0.429215	0.824529	0.450231	0.18369	0.0397032	0.0107007	0.00607808
Cell adhesion molecules (CAMs)	89	0.18472	0.47529	1	0.867812	0.517324	0.157732	0.0576345	0.0296489
Folate biosynthesis	90	0.186992	0.475792	1	1	0.919288	0.294716	0.0670691	0.0475781
Ubiquitin mediated proteolysis	91	0.205668	0.517561	0.914453	0.580079	0.318975	0.099748	0.0396536	0.00842769
Protein digestion and absorption	92	0.231039	0.575087	1	1	0.446185	0.125699	0.0584168	0.0211045
PPAR signaling pathway	93	0.24205	0.596015	0.977499	0.595826	0.294377	0.0767598	0.0283599	0.0152984
Huntington's disease	94	0.250763	0.6109	0.935125	0.626893	0.359538	0.135049	0.0612517	0.0316102
Non-homologous end-joining	95	0.269487	0.644385	1	1	1	0.472856	0.384233	0.358799
Maturity onset diabetes of the young	95	0.270135	0.644385	1	0.842	0.453678	0.204102	0.105935	0.0622532
Butirosin and neomycin biosynthesis	97	0.313505	0.740131	1	0.651314	0.59815	0.545162	0.499642	0.439164
Vascular smooth muscle contraction	98	0.330663	0.772672	1	0.772096	0.453882	0.146918	0.079097	0.0301668
Phenylalanine metabolism	99	0.351892	0.813973	1	1	0.619657	0.212757	0.109133	0.0464352
One carbon pool by folate	100	0.378723	0.867276	1	1	1	0.653339	0.546624	0.448627
Complement and coagulation cascades	101	0.383659	0.869881	1	0.927894	0.584378	0.286828	0.159309	0.0922205
Calcium signaling pathway	102	0.406267	0.910346	1	1	0.891123	0.502115	0.273615	0.117188
Cyanoamino acid metabolism	102	0.409457	0.910346	1	1	0.849515	0.705068	0.654203	0.619497
Arachidonic acid metabolism	104	0.426752	0.937335	1	1	1	0.761332	0.497274	0.279468
Fat digestion and absorption	104	0.429782	0.937335	1	1	1	0.769663	0.50516	0.405536
Phagosome	106	0.458392	0.990299	1	1	0.793836	0.420309	0.24886	0.111045
Caffeine metabolism	107	1	1	1	1	1	1	1	1
Drug metabolism - other enzymes	107	0.899656	1	1	1	1	1	1	1
Metabolic pathways	107	1	1	1	1	1	1	1	1
Purine metabolism	107	0.993137	1	1	1	1	1	1	1
Primary immunodeficiency	107	0.732363	1	1	1	0.646325	0.13834	0.0460152	0.0162704
Peroxisome	107	0.514235	1	1	1	1	0.787097	0.48345	0.155076
Amino sugar and nucleotide sugar metabolism	107	0.973347	1	1	1	1	1	1	1
RNA transport	107	0.988302	1	1	1	1	1	1	1
Antigen processing and presentation	107	0.827067	1	1	1	0.814865	0.421148	0.173913	0.0627216
Intestinal immune network for IgA production	107	0.478952	1	1	0.807336	0.444191	0.157387	0.056064	0.0194781
Staphylococcus aureus infection	107	0.782435	1	1	1	1	1	0.765117	0.570506
Asthma	107	0.668335	1	1	1	0.96607	0.492094	0.24514	0.177487
Autoimmune thyroid disease	107	0.55684	1	1	1	1	0.542822	0.369474	0.239465
Systemic lupus erythematosus	107	0.992025	1	1	1	1	1	1	1
Glycerophospholipid metabolism	107	0.982842	1	1	1	1	1	1	1
Ether lipid metabolism	107	0.933845	1	1	1	1	1	1	1
alpha-Linolenic acid metabolism	107	0.778342	1	1	1	1	1	1	1
Pancreatic secretion	107	0.98078	1	1	1	1	0.696653	0.441592	0.315639
Glycosylphosphatidylinositol(GPI)-anchor biosynthesis	107	0.848036	1	1	1	1	1	1	1
Ribosome biogenesis in eukaryotes	107	0.997834	1	1	1	1	1	1	1
Protein processing in endoplasmic reticulum	107	0.92827	1	1	1	1	0.86344	0.579032	0.407819
Nucleotide excision repair	107	0.847984	1	1	1	1	0.429494	0.18314	0.0630286
Ribosome	107	0.999065	1	1	1	1	1	1	1
Circadian rhythm - mammal	107	0.82326	1	1	0.892162	0.674742	0.244758	0.0729728	0.0438061
Steroid hormone biosynthesis	107	0.600456	1	1	1	1	0.636121	0.350932	0.165577
Lysosome	107	0.994241	1	1	1	1	1	1	0.952999
Aminoacyl-tRNA biosynthesis	107	1	1	1	1	1	1	1	1
ABC transporters	107	0.627797	1	1	0.691642	0.388994	0.132734	0.0511773	0.0263269
Oxidative phosphorylation	107	0.999497	1	1	1	1	1	1	1
Spliceosome	107	0.986025	1	1	1	1	1	1	1
Glycosaminoglycan biosynthesis - chondroitin sulfate	107	1	1	1	1	1	1	1	1
Homologous recombination	107	0.878854	1	1	1	1	0.74564	0.415918	0.306489
Nicotinate and nicotinamide metabolism	107	1	1	1	1	1	0.858533	0.749613	0.680082
RNA degradation	107	0.969286	1	1	1	1	1	1	0.988422
Lysine biosynthesis	107	1	1	1	1	1	1	1	1
Lysine degradation	107	0.838879	1	1	1	1	1	1	0.948637
Neuroactive ligand-receptor interaction	107	0.990903	1	1	1	1	1	1	1
Glycosaminoglycan biosynthesis - keratan sulfate	107	1	1	1	1	1	1	1	1
Retinol metabolism	107	0.69155	1	1	1	1	1	1	0.923524
mRNA surveillance pathway	107	0.998141	1	1	1	1	1	1	1
N-Glycan biosynthesis	107	1	1	1	1	1	1	1	1
Proteasome	107	0.96654	1	1	1	1	1	1	1
Pyrimidine metabolism	107	0.995143	1	1	1	1	1	1	1
SNARE interactions in vesicular transport	107	0.489749	1	1	1	1	0.7947	0.637918	0.593302
Ubiquinone and other terpenoid-quinone biosynthesis	107	1	1	1	1	1	1	1	1
Bile secretion	107	0.592848	1	1	0.804067	0.422265	0.0970792	0.0331459	0.0161997
Collecting duct acid secretion	107	1	1	1	1	1	1	1	1
Vibrio cholerae infection	107	0.983095	1	1	1	1	0.760973	0.536106	0.240922
Glycosphingolipid biosynthesis - lacto and neolacto series	107	1	1	1	1	1	1	1	1
Glycosphingolipid biosynthesis - globo series	107	1	1	1	1	1	1	1	1
Glycolysis / Gluconeogenesis	107	0.512666	1	1	1	1	0.566849	0.36752	0.183884
Glycerolipid metabolism	107	0.886856	1	1	1	1	1	1	1
Tryptophan metabolism	107	0.819179	1	1	1	1	1	0.831382	0.733882
Taurine and hypotaurine metabolism	107	1	1	1	1	1	1	1	1
Cardiac muscle contraction	107	0.979141	1	1	1	1	1	1	0.999949
Sulfur metabolism	107	1	1	1	1	1	0.423491	0.333995	0.279493
Phosphatidylinositol signaling system	107	0.501547	1	1	1	1	0.831412	0.541282	0.408841
Inositol phosphate metabolism	107	0.600456	1	1	1	1	0.867521	0.614843	0.374239
Fatty acid elongation in mitochondria	107	1	1	1	1	1	1	1	1
Fatty acid metabolism	107	0.829284	1	1	1	1	0.934786	0.80369	0.672567
Valine, leucine and isoleucine degradation	107	1	1	1	1	1	1	1	1
Parkinson's disease	107	0.964267	1	1	1	1	1	1	1
Vasopressin-regulated water reabsorption	107	0.838879	1	1	1	0.841201	0.411005	0.215431	0.0849871
Regulation of autophagy	107	0.717415	1	1	1	1	1	0.956615	0.903395
DNA replication	107	0.489749	1	1	1	0.858717	0.248459	0.101986	0.0600766
Sphingolipid metabolism	107	0.951129	1	1	1	1	1	1	1
Steroid biosynthesis	107	0.760969	1	1	1	1	1	1	1
Vitamin digestion and absorption	107	0.527609	1	1	1	0.870291	0.732373	0.662019	0.568324
Other types of O-glycan biosynthesis	107	0.968983	1	1	1	1	1	1	1
Selenocompound metabolism	107	0.722043	1	1	1	1	1	1	0.999946
RNA polymerase	107	1	1	1	1	1	1	1	1
Basal transcription factors	107	1	1	1	1	1	1	1	1
Terpenoid backbone biosynthesis	107	1	1	1	1	1	1	1	1
Salivary secretion	107	0.998824	1	1	1	1	1	1	1
Gastric acid secretion	107	0.912319	1	1	1	0.805684	0.338661	0.157045	0.0698792
Pentose and glucuronate interconversions	107	1	1	1	1	1	1	1	1
Ascorbate and aldarate metabolism	107	1	1	1	1	1	1	1	1
Starch and sucrose metabolism	107	0.911097	1	1	1	1	1	1	0.982758
Porphyrin and chlorophyll metabolism	107	1	1	1	1	1	1	1	1
Metabolism of xenobiotics by cytochrome P450	107	0.592848	1	1	1	1	0.970566	0.593348	0.409541
Drug metabolism - cytochrome P450	107	0.785568	1	1	1	1	1	1	0.866821
Olfactory transduction	107	1	1	1	1	1	1	1	1
Other glycan degradation	107	1	1	1	1	1	1	1	1
Histidine metabolism	107	0.631937	1	1	1	1	1	0.978565	0.890571
Glycosaminoglycan degradation	107	1	1	1	1	1	1	1	1
Primary bile acid biosynthesis	107	1	1	1	1	1	1	1	0.960701
Pyruvate metabolism	107	0.797351	1	1	1	1	1	1	1
Protein export	107	1	1	1	1	1	1	1	1
Biosynthesis of unsaturated fatty acids	107	1	1	1	1	1	1	1	1
Proximal tubule bicarbonate reclamation	107	0.82326	1	1	1	1	0.718761	0.362589	0.258273
Glycine, serine and threonine metabolism	107	0.685417	1	1	1	1	1	0.64099	0.540824
Lipoic acid metabolism	107	1	1	1	1	1	1	1	1
Taste transduction	107	1	1	1	1	1	1	1	1
Mucin type O-Glycan biosynthesis	107	0.895851	1	1	1	1	1	0.924018	0.862681
Nitrogen metabolism	107	0.82326	1	1	1	1	1	1	1
Arginine and proline metabolism	107	0.55684	1	1	1	1	0.539899	0.266764	0.0930511
Glycosaminoglycan biosynthesis - heparan sulfate	107	1	1	1	1	1	1	1	1
Tyrosine metabolism	107	0.808541	1	1	1	1	1	0.946846	0.84581
Butanoate metabolism	107	0.895851	1	1	1	1	1	1	0.892161
Glutathione metabolism	107	0.977099	1	1	1	1	1	0.89156	0.590027
Renin-angiotensin system	107	1	1	1	1	1	1	1	1
Alanine, aspartate and glutamate metabolism	107	0.910467	1	1	1	1	1	1	1
Glyoxylate and dicarboxylate metabolism	107	1	1	1	1	1	1	1	1
Phototransduction	107	1	1	1	1	1	1	1	1
Citrate cycle (TCA cycle)	107	1	1	1	1	1	1	1	1
Propanoate metabolism	107	0.910467	1	1	1	1	1	1	1
D-Arginine and D-ornithine metabolism	107	1	1	1	1	1	1	1	1
beta-Alanine metabolism	107	1	1	1	1	1	1	1	1
Pantothenate and CoA biosynthesis	107	1	1	1	1	1	1	1	1
Fructose and mannose metabolism	107	0.746634	1	1	1	0.974526	0.614285	0.363004	0.2361
Fatty acid biosynthesis	107	1	1	1	1	1	1	1	1
Pentose phosphate pathway	107	1	1	1	1	0.993661	0.613772	0.416051	0.358013
Galactose metabolism	107	0.592499	1	1	1	0.882785	0.432461	0.35652	0.307833
Valine, leucine and isoleucine biosynthesis	107	1	1	1	1	1	1	1	1
Glycosphingolipid biosynthesis - ganglio series	107	1	1	1	1	1	1	1	1
Phenylalanine, tyrosine and tryptophan biosynthesis	107	1	1	1	1	1	1	1	1
Thiamine metabolism	107	1	1	1	1	1	1	1	1
D-Glutamine and D-glutamate metabolism	107	1	1	1	1	1	1	1	1
Sulfur relay system	107	1	1	1	1	1	1	1	1
Vitamin B6 metabolism	107	1	1	1	1	1	1	1	1
Biotin metabolism	107	1	1	1	1	1	1	1	1
Synthesis and degradation of ketone bodies	107	1	1	1	1	1	1	1	1
Riboflavin metabolism	107	1	1	1	1	1	1	1	1

## Sheet: AD-up S2 pathways
	rank	p.value	FDR	Random Q75 FDR	Random median FDR	Random Q25 FDR	Random Q05 FDR	Random Q01 FDR	Random Q00.1 FDR
Prostate cancer	1	9.04542e-05	0.0143711	0.675458	0.159972	0.0163152	0.000319529	7.02153e-06	2.96665e-07
p53 signaling pathway	1	0.000125512	0.0143711	1	0.422774	0.087355	0.0034377	0.000330614	6.34164e-05
Pathways in cancer	3	0.000347408	0.0252465	0.606815	0.143257	0.0207277	0.000345593	1.74803e-05	8.5524e-07
Cell cycle	3	0.000440988	0.0252465	1	0.364282	0.036527	0.000283266	1.9539e-06	1.6412e-08
Glioma	5	0.000948364	0.0434351	0.610552	0.145943	0.0121517	0.000204277	1.41113e-05	1.63961e-06
Melanoma	6	0.00170059	0.0649057	0.634156	0.143228	0.0120873	0.00021595	1.66045e-05	7.70148e-07
Wnt signaling pathway	7	0.00202791	0.0663417	1	1	0.917248	0.268808	0.047378	0.0130688
Acute myeloid leukemia	8	0.00272367	0.0757901	1	1	0.517193	0.0903293	0.0147824	0.00173752
Protein processing in endoplasmic reticulum	8	0.00297865	0.0757901	1	1	1	0.800524	0.402515	0.151033
Small cell lung cancer	10	0.00611969	0.140141	0.84956	0.235649	0.0336576	0.000776813	3.24649e-05	1.56959e-06
Neurotrophin signaling pathway	11	0.00884955	0.184232	1	1	0.723055	0.120664	0.0210729	0.00755786
Endometrial cancer	12	0.0124995	0.220184	1	0.675375	0.19555	0.00871852	0.00154207	0.000289912
Thyroid cancer	12	0.0119103	0.220184	1	0.904246	0.32722	0.0198368	0.00115677	0.000195753
Toll-like receptor signaling pathway	14	0.021718	0.355245	1	1	1	0.591443	0.17233	0.0342434
Pancreatic cancer	15	0.0270683	0.403438	0.974338	0.314772	0.0693249	0.00183983	8.83412e-05	6.17817e-06
Dorso-ventral axis formation	15	0.0281878	0.403438	1	1	0.66474	0.125359	0.0211536	0.0064018
Chronic myeloid leukemia	17	0.0300594	0.404918	0.956895	0.255847	0.0307973	0.00064381	6.82748e-05	2.27916e-06
Non-small cell lung cancer	18	0.041498	0.527947	1	0.425774	0.0518265	0.00102219	4.15382e-05	4.45192e-06
MAPK signaling pathway	19	0.0458819	0.552998	1	1	1	0.334178	0.106319	0.0150826
Colorectal cancer	20	0.0490628	0.561769	1	0.825019	0.365378	0.0377779	0.00759386	0.0016582
Hepatitis C	21	0.0594468	0.648253	1	1	0.771731	0.19324	0.045379	0.00794391
Osteoclast differentiation	22	0.0623552	0.649061	1	1	1	0.66378	0.295104	0.130621
ErbB signaling pathway	23	0.0957415	0.847405	1	1	0.434472	0.0376226	0.0063332	0.000659754
Fc epsilon RI signaling pathway	23	0.107313	0.847405	1	1	1	0.396079	0.11767	0.0166261
Adipocytokine signaling pathway	23	0.0969174	0.847405	1	1	1	0.58499	0.212242	0.0983436
Renal cell carcinoma	23	0.104308	0.847405	1	1	0.742934	0.132999	0.0264287	0.00109417
RIG-I-like receptor signaling pathway	23	0.101848	0.847405	1	1	1	0.779823	0.214884	0.0952675
GnRH signaling pathway	23	0.0969174	0.847405	1	1	1	0.277123	0.0550173	0.00389836
Melanogenesis	23	0.107313	0.847405	1	1	1	0.517014	0.127716	0.0296959
mTOR signaling pathway	30	0.130227	0.852054	1	1	1	0.425869	0.146994	0.0403737
B cell receptor signaling pathway	30	0.118204	0.852054	1	1	1	0.430974	0.120776	0.059559
Progesterone-mediated oocyte maturation	30	0.129568	0.852054	1	1	0.999983	0.233531	0.0576371	0.00357195
Toxoplasmosis	30	0.121596	0.852054	1	1	1	0.501637	0.151804	0.0685022
Bladder cancer	30	0.129568	0.852054	0.763125	0.196494	0.0197995	0.000317185	8.89109e-06	3.33292e-07
Basal cell carcinoma	30	0.115698	0.852054	1	1	1	0.546323	0.15563	0.0477166
Ubiquitin mediated proteolysis	36	0.145377	0.924761	1	1	1	0.923305	0.479847	0.0866205
Caffeine metabolism	37	1	1	1	1	1	1	1	1
Drug metabolism - other enzymes	37	1	1	1	1	1	1	0.861016	0.528737
Metabolic pathways	37	1	1	1	1	1	1	0.925821	0.429901
Purine metabolism	37	1	1	1	1	1	1	0.728646	0.364163
Primary immunodeficiency	37	1	1	1	1	1	0.869344	0.249798	0.0277969
Cell adhesion molecules (CAMs)	37	1	1	1	1	1	1	0.680137	0.275229
Arrhythmogenic right ventricular cardiomyopathy (ARVC)	37	0.607745	1	1	1	1	0.897045	0.388659	0.122534
Chemokine signaling pathway	37	0.638153	1	1	1	0.999825	0.261354	0.0604469	0.0108795
Apoptosis	37	0.192639	1	1	1	1	0.374471	0.120754	0.0181193
VEGF signaling pathway	37	0.282092	1	1	1	0.806008	0.145958	0.0271139	0.00449157
Focal adhesion	37	0.212364	1	1	0.762605	0.240407	0.0165511	0.0010137	3.25214e-05
Tight junction	37	0.300302	1	1	1	0.857139	0.165669	0.023549	0.00500528
Jak-STAT signaling pathway	37	0.547407	1	1	1	0.924288	0.257365	0.051908	0.004207
T cell receptor signaling pathway	37	0.354512	1	1	1	1	0.341124	0.0886133	0.0349795
Fc gamma R-mediated phagocytosis	37	0.463271	1	1	1	1	0.60678	0.218204	0.0699453
Insulin signaling pathway	37	0.263669	1	1	1	1	0.31271	0.0597459	0.0191322
Carbohydrate digestion and absorption	37	0.519833	1	1	1	1	0.67663	0.297667	0.050985
Chagas disease (American trypanosomiasis)	37	0.197061	1	1	1	1	0.507911	0.0621347	0.00650471
Peroxisome	37	1	1	1	1	1	1	0.646493	0.242883
Amino sugar and nucleotide sugar metabolism	37	1	1	1	1	1	0.680791	0.504469	0.386358
Protein digestion and absorption	37	1	1	1	1	1	0.154548	0.0130272	0.00468576
RNA transport	37	1	1	1	1	1	1	0.656522	0.307658
Phagosome	37	1	1	1	1	1	0.862528	0.509859	0.298531
Antigen processing and presentation	37	1	1	1	1	1	0.96213	0.466581	0.2445
Intestinal immune network for IgA production	37	1	1	1	1	1	0.815443	0.449542	0.109662
Type I diabetes mellitus	37	1	1	1	1	1	1	0.78933	0.391151
Leishmaniasis	37	0.300302	1	1	1	1	0.69371	0.247436	0.0279578
Staphylococcus aureus infection	37	0.233069	1	1	1	1	1	0.858593	0.502841
Asthma	37	1	1	1	1	1	1	0.538099	0.28781
Autoimmune thyroid disease	37	1	1	1	1	1	0.934069	0.437658	0.15973
Systemic lupus erythematosus	37	1	1	1	1	1	0.994513	0.543683	0.181727
Rheumatoid arthritis	37	1	1	1	1	1	0.547774	0.211152	0.0317852
Allograft rejection	37	1	1	1	1	1	0.863866	0.352384	0.242431
Graft-versus-host disease	37	1	1	1	1	1	0.901408	0.537587	0.341119
Viral myocarditis	37	0.607745	1	1	1	1	0.526477	0.182486	0.0559947
Hematopoietic cell lineage	37	0.657394	1	1	1	1	0.612071	0.257657	0.115878
Glycerophospholipid metabolism	37	1	1	1	1	1	1	0.865453	0.433941
Ether lipid metabolism	37	1	1	1	1	1	1	0.597696	0.407308
Arachidonic acid metabolism	37	1	1	1	1	1	1	0.840177	0.380143
Linoleic acid metabolism	37	1	1	1	1	1	1	0.992215	0.476557
alpha-Linolenic acid metabolism	37	1	1	1	1	1	1	0.597696	0.407308
Vascular smooth muscle contraction	37	0.657394	1	1	1	1	0.721823	0.364127	0.0830995
Long-term depression	37	0.551087	1	1	1	0.897949	0.172177	0.0435897	0.00136454
Pancreatic secretion	37	0.519833	1	1	1	1	1	0.435129	0.0913999
Fat digestion and absorption	37	1	1	1	1	1	0.814248	0.368261	0.136508
Endocytosis	37	0.780736	1	1	1	0.917241	0.245872	0.0720421	0.0141029
Glycosylphosphatidylinositol(GPI)-anchor biosynthesis	37	1	1	1	1	1	0.935776	0.59996	0.500914
Ribosome biogenesis in eukaryotes	37	1	1	1	1	1	0.749679	0.537717	0.30762
Nucleotide excision repair	37	1	1	1	1	1	1	0.510094	0.0958563
Leukocyte transendothelial migration	37	0.877502	1	1	1	1	0.540781	0.204659	0.0383373
Base excision repair	37	1	1	1	1	1	0.999695	0.263679	0.0379702
Ribosome	37	1	1	1	1	1	1	0.998551	0.806896
Oocyte meiosis	37	0.193981	1	1	1	1	0.401572	0.151872	0.035026
TGF-beta signaling pathway	37	0.913525	1	1	1	0.871898	0.1839	0.027555	0.00467755
Circadian rhythm - mammal	37	1	1	1	1	1	1	0.488714	0.129816
Pathogenic Escherichia coli infection	37	0.63339	1	1	1	1	0.479062	0.177255	0.0656364
Steroid hormone biosynthesis	37	1	1	1	1	1	1	0.399888	0.135525
NOD-like receptor signaling pathway	37	0.228434	1	1	1	1	0.628896	0.17221	0.0811755
Lysosome	37	1	1	1	1	1	1	0.991513	0.507881
Aminoacyl-tRNA biosynthesis	37	1	1	1	1	1	1	1	0.899678
ABC transporters	37	0.372136	1	1	1	1	0.772446	0.337704	0.128714
Bacterial invasion of epithelial cells	37	0.801449	1	1	1	1	0.371895	0.105431	0.0222107
PPAR signaling pathway	37	1	1	1	1	1	1	0.693607	0.344589
Oxidative phosphorylation	37	1	1	1	1	1	1	1	0.963003
Spliceosome	37	1	1	1	1	1	0.881684	0.512361	0.16816
Glycosaminoglycan biosynthesis - chondroitin sulfate	37	1	1	1	1	1	1	1	1
Regulation of actin cytoskeleton	37	0.848863	1	1	1	1	0.304683	0.0443475	0.00145052
Shigellosis	37	0.506601	1	1	1	1	0.437638	0.0898714	0.0156905
Homologous recombination	37	1	1	1	1	1	1	0.634013	0.395052
Non-homologous end-joining	37	1	1	1	1	1	1	0.814849	0.407974
Huntington's disease	37	0.801449	1	1	1	1	0.738513	0.336761	0.0265937
Nicotinate and nicotinamide metabolism	37	1	1	1	1	1	1	0.80136	0.437579
RNA degradation	37	1	1	1	1	1	1	0.999999	0.766203
Axon guidance	37	0.220292	1	1	1	1	0.381446	0.0670037	0.009203
Lysine biosynthesis	37	1	1	1	1	1	1	1	1
Lysine degradation	37	1	1	1	1	1	1	1	0.781234
Neuroactive ligand-receptor interaction	37	1	1	1	1	1	1	0.814939	0.50803
Adherens junction	37	0.703117	1	1	1	0.556541	0.0626194	0.0086716	0.000929721
Glycosaminoglycan biosynthesis - keratan sulfate	37	1	1	1	1	1	1	1	1
Retinol metabolism	37	1	1	1	1	1	1	0.857012	0.406304
mRNA surveillance pathway	37	1	1	1	1	1	1	0.945575	0.580333
N-Glycan biosynthesis	37	1	1	1	1	1	1	1	1
Proteasome	37	1	1	1	1	1	0.712857	0.539656	0.453681
Alzheimer's disease	37	0.527441	1	1	1	1	1	0.692793	0.273111
Epithelial cell signaling in Helicobacter pylori infection	37	0.506601	1	1	1	1	0.481169	0.170111	0.0383314
Pyrimidine metabolism	37	1	1	1	1	1	1	0.686829	0.437618
SNARE interactions in vesicular transport	37	1	1	1	1	1	1	0.415142	0.324601
Ubiquinone and other terpenoid-quinone biosynthesis	37	1	1	1	1	1	1	1	1
Bile secretion	37	0.580349	1	1	1	1	1	0.488516	0.186341
Cytosolic DNA-sensing pathway	37	0.551087	1	1	1	1	0.825098	0.299058	0.137382
Collecting duct acid secretion	37	1	1	1	1	1	1	0.960996	0.638277
Vibrio cholerae infection	37	0.328768	1	1	1	1	1	0.811552	0.352121
Glycosphingolipid biosynthesis - lacto and neolacto series	37	1	1	1	1	1	1	0.539563	0.38884
Glycosphingolipid biosynthesis - globo series	37	1	1	1	1	1	1	1	1
ECM-receptor interaction	37	1	1	1	1	1	0.456631	0.111857	0.00677893
Amoebiasis	37	0.859301	1	1	1	1	0.485617	0.100705	0.0250218
Glycolysis / Gluconeogenesis	37	1	1	1	1	1	1	0.646017	0.245199
Glycerolipid metabolism	37	1	1	1	1	1	1	0.820719	0.641878
Cytokine-cytokine receptor interaction	37	0.871836	1	1	1	1	0.416815	0.0892549	0.0366284
Tryptophan metabolism	37	1	1	1	1	1	1	0.936524	0.639659
Cysteine and methionine metabolism	37	1	1	1	1	1	0.463213	0.208817	0.0688492
Taurine and hypotaurine metabolism	37	1	1	1	1	1	1	1	1
Cardiac muscle contraction	37	1	1	1	1	1	1	1	0.975691
Hypertrophic cardiomyopathy (HCM)	37	1	1	1	1	1	1	0.541524	0.0568471
Dilated cardiomyopathy	37	1	1	1	1	1	1	0.746735	0.205834
Gap junction	37	0.787358	1	1	1	1	0.381174	0.0705333	0.030586
Sulfur metabolism	37	1	1	1	1	1	1	0.805996	0.255825
Phosphatidylinositol signaling system	37	0.412763	1	1	1	1	0.895142	0.423384	0.157228
Long-term potentiation	37	0.32245	1	1	1	1	0.491372	0.115983	0.0155538
Inositol phosphate metabolism	37	0.282476	1	1	1	1	0.833025	0.461486	0.136213
Fatty acid elongation in mitochondria	37	1	1	1	1	1	1	1	1
Fatty acid metabolism	37	1	1	1	1	1	1	0.391281	0.0444888
Valine, leucine and isoleucine degradation	37	1	1	1	1	1	1	1	1
Natural killer cell mediated cytotoxicity	37	0.586456	1	1	1	1	0.332278	0.109373	0.0289341
Amyotrophic lateral sclerosis (ALS)	37	0.370835	1	1	1	1	0.440964	0.178137	0.0969566
Parkinson's disease	37	1	1	1	1	1	1	0.745464	0.330948
Vasopressin-regulated water reabsorption	37	1	1	1	1	1	0.999895	0.464641	0.259037
Regulation of autophagy	37	1	1	1	1	1	0.899092	0.67683	0.253244
DNA replication	37	1	1	1	1	1	0.828092	0.113964	0.0188838
Sphingolipid metabolism	37	1	1	1	1	1	1	0.613807	0.500914
Steroid biosynthesis	37	1	1	1	1	1	1	0.849638	0.595952
Vitamin digestion and absorption	37	1	1	1	1	1	0.860958	0.357579	0.125717
Other types of O-glycan biosynthesis	37	1	1	1	1	1	1	0.707105	0.35481
Selenocompound metabolism	37	1	1	1	1	1	1	0.759188	0.510029
One carbon pool by folate	37	1	1	1	1	1	1	0.896848	0.68466
RNA polymerase	37	1	1	1	1	1	1	1	1
Basal transcription factors	37	1	1	1	1	1	1	1	0.899678
Terpenoid backbone biosynthesis	37	1	1	1	1	1	1	1	1
Notch signaling pathway	37	0.700884	1	1	1	1	0.393802	0.110404	0.0176891
Calcium signaling pathway	37	1	1	1	1	1	0.728296	0.331754	0.123143
Salivary secretion	37	1	1	1	1	1	1	0.988695	0.616994
Gastric acid secretion	37	0.519833	1	1	1	1	1	0.691081	0.251276
Mismatch repair	37	1	1	1	1	1	0.975918	0.51905	0.110667
Pentose and glucuronate interconversions	37	1	1	1	1	1	1	1	1
Ascorbate and aldarate metabolism	37	1	1	1	1	1	1	1	1
Starch and sucrose metabolism	37	1	1	1	1	1	1	0.498611	0.231768
Porphyrin and chlorophyll metabolism	37	1	1	1	1	1	1	0.642209	0.474339
Metabolism of xenobiotics by cytochrome P450	37	1	1	1	1	1	1	0.556844	0.150728
Drug metabolism - cytochrome P450	37	1	1	1	1	1	1	0.925584	0.509956
Complement and coagulation cascades	37	0.412763	1	1	1	1	0.512882	0.183474	0.029373
Olfactory transduction	37	1	1	1	1	1	1	0.616851	0.37161
Other glycan degradation	37	1	1	1	1	1	1	1	1
Histidine metabolism	37	1	1	1	1	1	1	0.998584	0.818092
Glycosaminoglycan degradation	37	1	1	1	1	1	1	0.661134	0.424935
Primary bile acid biosynthesis	37	1	1	1	1	1	0.935988	0.571383	0.380946
Pyruvate metabolism	37	1	1	1	1	1	1	0.834699	0.259368
Protein export	37	1	1	1	1	1	1	1	1
Prion diseases	37	0.176045	1	1	1	1	0.621943	0.266674	0.0359614
Biosynthesis of unsaturated fatty acids	37	1	1	1	1	1	1	0.689087	0.508603
Proximal tubule bicarbonate reclamation	37	1	1	1	1	1	1	0.874903	0.614357
Glycine, serine and threonine metabolism	37	1	1	1	1	1	1	0.942198	0.804751
Lipoic acid metabolism	37	1	1	1	1	1	1	1	1
Taste transduction	37	1	1	1	1	1	1	0.767852	0.485764
Mucin type O-Glycan biosynthesis	37	1	1	1	1	1	1	0.805652	0.622163
Nitrogen metabolism	37	1	1	1	1	1	1	0.736094	0.493521
Arginine and proline metabolism	37	1	1	1	1	1	1	0.954847	0.702216
Glycosaminoglycan biosynthesis - heparan sulfate	37	1	1	1	1	1	1	1	1
Tyrosine metabolism	37	1	1	1	1	1	1	1	0.804958
Butanoate metabolism	37	1	1	1	1	1	1	0.880646	0.688992
Glutathione metabolism	37	1	1	1	1	1	1	0.868059	0.481731
Renin-angiotensin system	37	1	1	1	1	1	1	1	0.899678
Hedgehog signaling pathway	37	0.551087	1	1	1	1	0.828251	0.276465	0.0918581
Alanine, aspartate and glutamate metabolism	37	1	1	1	1	1	1	0.736094	0.493521
Type II diabetes mellitus	37	0.417915	1	1	1	1	0.874401	0.309169	0.137599
Cyanoamino acid metabolism	37	1	1	1	1	1	1	0.647201	0.527709
Glyoxylate and dicarboxylate metabolism	37	1	1	1	1	1	1	1	1
Phototransduction	37	1	1	1	1	1	1	1	1
Malaria	37	1	1	1	1	1	0.685733	0.272404	0.0593956
Citrate cycle (TCA cycle)	37	1	1	1	1	1	1	0.625929	0.416625
Propanoate metabolism	37	1	1	1	1	1	1	0.816657	0.676408
D-Arginine and D-ornithine metabolism	37	1	1	1	1	1	1	1	1
Phenylalanine metabolism	37	1	1	1	1	1	1	1	0.838439
Maturity onset diabetes of the young	37	1	1	1	1	1	0.844057	0.36835	0.0916984
African trypanosomiasis	37	1	1	1	1	1	0.850026	0.303802	0.21132
Folate biosynthesis	37	1	1	1	1	1	1	1	0.767688
beta-Alanine metabolism	37	1	1	1	1	1	1	1	1
Pantothenate and CoA biosynthesis	37	1	1	1	1	1	1	1	1
Fructose and mannose metabolism	37	1	1	1	1	1	0.999411	0.409202	0.105563
Fatty acid biosynthesis	37	1	1	1	1	1	1	1	1
Pentose phosphate pathway	37	1	1	1	1	1	1	0.76764	0.353834
Galactose metabolism	37	1	1	1	1	1	0.926063	0.27316	0.145533
Aldosterone-regulated sodium reabsorption	37	1	1	1	1	1	0.550451	0.133501	0.0474649
Valine, leucine and isoleucine biosynthesis	37	1	1	1	1	1	1	1	1
Glycosphingolipid biosynthesis - ganglio series	37	1	1	1	1	1	1	1	1
Phenylalanine, tyrosine and tryptophan biosynthesis	37	1	1	1	1	1	1	1	1
Butirosin and neomycin biosynthesis	37	1	1	1	1	1	0.680791	0.504469	0.386358
Thiamine metabolism	37	1	1	1	1	1	1	1	1
D-Glutamine and D-glutamate metabolism	37	1	1	1	1	1	1	1	1
Sulfur relay system	37	1	1	1	1	1	1	1	1
Vitamin B6 metabolism	37	1	1	1	1	1	1	1	1
Biotin metabolism	37	1	1	1	1	1	1	1	1
Synthesis and degradation of ketone bodies	37	1	1	1	1	1	1	1	1
Riboflavin metabolism	37	1	1	1	1	1	1	1	1

## Sheet: AD-down S2 pathways
	rank	p.value	FDR	Random Q75 FDR	Random median FDR	Random Q25 FDR	Random Q05 FDR	Random Q01 FDR	Random Q00.1 FDR
Chronic myeloid leukemia	1	4.10902e-05	0.00470483	0.163719	0.0407374	0.00608624	0.000159221	2.32676e-05	5.15391e-08
Small cell lung cancer	1	2.70317e-05	0.00470483	0.303376	0.0869572	0.0170214	0.000950775	6.92766e-05	2.3397e-06
Pathways in cancer	3	9.06353e-05	0.0069185	0.115748	0.0231508	0.00338812	9.74891e-05	3.46647e-06	1.9941e-07
Glioma	4	0.00171489	0.0830172	0.149693	0.038212	0.00620324	0.000260322	2.38599e-05	1.60183e-06
Bladder cancer	4	0.0018126	0.0830172	0.193226	0.0492046	0.00816712	0.000516403	2.0475e-05	1.00967e-06
Melanoma	6	0.00220415	0.0841252	0.186504	0.0532861	0.00950122	0.000579889	6.529e-05	5.35007e-06
Pancreatic cancer	7	0.00272287	0.0890768	0.331363	0.092913	0.0196312	0.0012076	0.000111873	8.03268e-06
Acute myeloid leukemia	8	0.00483995	0.138544	0.918116	0.438072	0.15891	0.0169518	0.00331206	0.00047918
mTOR signaling pathway	9	0.0056323	0.143311	1	1	0.863088	0.290173	0.0761959	0.0317356
Non-small cell lung cancer	10	0.00676507	0.15492	0.282642	0.0831924	0.0162358	0.000948822	7.36324e-05	1.04147e-05
p53 signaling pathway	11	0.00814196	0.169501	0.604247	0.264106	0.0930013	0.01035	0.00196361	0.000330029
Prostate cancer	12	0.00909899	0.173639	0.169864	0.0349156	0.00499536	0.000145068	8.6632e-06	9.58698e-07
Chemokine signaling pathway	13	0.0104472	0.184032	1	0.950582	0.446038	0.0756424	0.0121992	0.00108049
ErbB signaling pathway	14	0.014152	0.20264	0.997875	0.491609	0.166842	0.0172053	0.00416955	0.000145357
Focal adhesion	14	0.0141582	0.20264	1	0.483637	0.152973	0.00780586	0.000760865	9.13826e-05
Amoebiasis	14	0.0129794	0.20264	1	1	0.967644	0.342426	0.106101	0.0167633
Endometrial cancer	17	0.0151073	0.203504	0.61752	0.242406	0.0694022	0.00555032	0.000851483	7.57744e-05
Jak-STAT signaling pathway	18	0.0214934	0.273443	1	0.967662	0.572357	0.183456	0.0470823	0.0105512
Long-term depression	19	0.0266251	0.311955	1	1	0.717038	0.244028	0.0729177	0.00867281
ECM-receptor interaction	19	0.0286072	0.311955	1	1	1	0.376021	0.138014	0.022731
Natural killer cell mediated cytotoxicity	19	0.0272975	0.311955	1	1	0.562956	0.129776	0.0274817	0.0109048
Hepatitis C	22	0.0366819	0.365224	1	0.917895	0.462874	0.099371	0.0213519	0.00493371
Base excision repair	22	0.035168	0.365224	1	1	1	0.736137	0.30418	0.0466031
Toxoplasmosis	24	0.0390378	0.372486	1	1	0.86407	0.252003	0.0736239	0.0221502
Insulin signaling pathway	25	0.0450659	0.412804	1	1	0.623425	0.157955	0.0460637	0.0108975
Toll-like receptor signaling pathway	26	0.0587726	0.48476	1	1	0.917403	0.32825	0.0845608	0.0198415
Chagas disease (American trypanosomiasis)	26	0.0592719	0.48476	1	1	0.723101	0.140453	0.0414507	0.00285885
Colorectal cancer	26	0.0579998	0.48476	0.902163	0.418683	0.143973	0.0238941	0.0035582	0.000369172
VEGF signaling pathway	29	0.0843546	0.666111	1	0.966775	0.523778	0.11144	0.0309442	0.0119133
Linoleic acid metabolism	30	0.0919357	0.701776	1	1	1	1	0.751619	0.375034
Progesterone-mediated oocyte maturation	31	0.10859	0.753549	1	1	0.707317	0.155663	0.0328817	0.00702615
Adipocytokine signaling pathway	31	0.107072	0.753549	1	1	0.864542	0.264939	0.0880111	0.00790326
Cytosolic DNA-sensing pathway	31	0.106878	0.753549	1	1	1	0.540639	0.231404	0.102379
Thyroid cancer	34	0.118472	0.797947	0.822363	0.395505	0.142128	0.0173586	0.0029396	0.000740046
Apoptosis	35	0.134255	0.814557	1	1	0.856435	0.259358	0.0818469	0.0121831
Tight junction	35	0.135167	0.814557	1	0.934021	0.532708	0.105594	0.0232365	0.00832024
B cell receptor signaling pathway	35	0.135167	0.814557	1	1	0.766999	0.25145	0.0977172	0.0194607
Leishmaniasis	35	0.135167	0.814557	1	1	1	0.396048	0.174563	0.0579447
Carbohydrate digestion and absorption	39	0.148156	0.816524	1	1	1	0.602852	0.281318	0.0631153
Fat digestion and absorption	39	0.148445	0.816524	1	1	1	0.70327	0.354339	0.221206
Regulation of actin cytoskeleton	39	0.149755	0.816524	1	1	0.89553	0.254276	0.0577261	0.00855856
Retinol metabolism	39	0.148445	0.816524	1	1	1	0.923591	0.603797	0.415384
Epithelial cell signaling in Helicobacter pylori infection	43	0.167716	0.893187	1	1	0.781458	0.263613	0.0811481	0.0442013
Renal cell carcinoma	44	0.188545	0.981293	1	1	0.585944	0.114309	0.0270081	0.00473421
Caffeine metabolism	45	1	1	1	1	1	1	1	1
Drug metabolism - other enzymes	45	0.385973	1	1	1	1	1	0.804683	0.637415
Metabolic pathways	45	0.631893	1	1	1	1	1	0.91967	0.572873
Purine metabolism	45	0.778139	1	1	1	1	0.96627	0.598707	0.406592
Primary immunodeficiency	45	0.968695	1	1	1	1	0.665453	0.247781	0.0496939
Cell adhesion molecules (CAMs)	45	0.60568	1	1	1	1	0.859416	0.461275	0.276598
Arrhythmogenic right ventricular cardiomyopathy (ARVC)	45	0.751481	1	1	1	1	0.654689	0.263602	0.178854
MAPK signaling pathway	45	0.393462	1	1	1	0.897212	0.247425	0.0821342	0.0134118
Osteoclast differentiation	45	0.279598	1	1	1	0.766667	0.263194	0.0835645	0.00463672
T cell receptor signaling pathway	45	0.239871	1	1	1	0.631252	0.176547	0.0700149	0.0301047
Fc epsilon RI signaling pathway	45	0.432062	1	1	1	0.796935	0.299352	0.112557	0.0269777
Fc gamma R-mediated phagocytosis	45	0.252144	1	1	1	1	0.433474	0.194992	0.105017
Neurotrophin signaling pathway	45	0.214663	1	1	0.872996	0.386231	0.0468233	0.00902384	0.00263729
Peroxisome	45	0.36092	1	1	1	1	0.916983	0.411081	0.0613188
Amino sugar and nucleotide sugar metabolism	45	0.621543	1	1	1	1	1	0.933334	0.864031
Protein digestion and absorption	45	0.347948	1	1	1	1	0.363262	0.121966	0.0258404
RIG-I-like receptor signaling pathway	45	0.638485	1	1	1	1	0.420848	0.123358	0.0781287
RNA transport	45	0.467128	1	1	1	1	0.83869	0.454509	0.175364
Phagosome	45	0.565954	1	1	1	1	0.745658	0.470596	0.161075
Antigen processing and presentation	45	0.924111	1	1	1	1	0.62734	0.256292	0.0351547
Intestinal immune network for IgA production	45	0.859234	1	1	1	1	0.63659	0.254707	0.0711219
Type I diabetes mellitus	45	0.436859	1	1	1	1	0.854046	0.484162	0.14184
Staphylococcus aureus infection	45	0.512554	1	1	1	1	0.802157	0.41751	0.178269
Asthma	45	0.845393	1	1	1	1	0.821869	0.453779	0.219627
Autoimmune thyroid disease	45	0.589082	1	1	1	1	0.736276	0.418482	0.226518
Systemic lupus erythematosus	45	0.589082	1	1	1	1	0.736045	0.44786	0.148592
Rheumatoid arthritis	45	0.407725	1	1	1	0.900703	0.381481	0.122411	0.0471515
Allograft rejection	45	0.644141	1	1	1	1	0.665442	0.331943	0.155173
Graft-versus-host disease	45	0.272909	1	1	1	1	0.651734	0.281322	0.119674
Viral myocarditis	45	0.553123	1	1	1	1	0.407078	0.145302	0.0258638
Hematopoietic cell lineage	45	0.211259	1	1	1	1	0.450001	0.134851	0.0392588
Glycerophospholipid metabolism	45	0.678974	1	1	1	1	1	0.82356	0.514283
Ether lipid metabolism	45	0.621543	1	1	1	1	1	0.944331	0.864031
Arachidonic acid metabolism	45	0.26718	1	1	1	1	0.957284	0.505616	0.150791
alpha-Linolenic acid metabolism	45	0.621543	1	1	1	1	1	0.944331	0.864031
Vascular smooth muscle contraction	45	0.598821	1	1	1	1	0.489262	0.279851	0.11481
GnRH signaling pathway	45	0.490685	1	1	1	0.778359	0.20296	0.056848	0.00885537
Pancreatic secretion	45	0.996424	1	1	1	1	0.898507	0.561887	0.399188
Endocytosis	45	0.533848	1	1	0.8977	0.465366	0.0830917	0.0203885	0.00325582
Wnt signaling pathway	45	0.765767	1	1	1	0.638667	0.17586	0.0617652	0.00645242
Glycosylphosphatidylinositol(GPI)-anchor biosynthesis	45	0.621543	1	1	1	1	1	0.961487	0.925459
Ribosome biogenesis in eukaryotes	45	0.621543	1	1	1	1	1	0.933334	0.864031
Protein processing in endoplasmic reticulum	45	0.937761	1	1	1	1	0.883478	0.463438	0.241799
Nucleotide excision repair	45	0.968695	1	1	1	1	0.89599	0.45387	0.0833896
Ubiquitin mediated proteolysis	45	0.60568	1	1	1	1	0.648778	0.297787	0.0636814
Leukocyte transendothelial migration	45	0.470641	1	1	1	0.892053	0.278717	0.0572562	0.00489283
Ribosome	45	0.621543	1	1	1	1	1	1	0.967633
Cell cycle	45	0.279598	1	0.444968	0.113338	0.021154	0.000853809	5.17056e-05	7.75236e-07
Oocyte meiosis	45	0.731124	1	1	1	0.971027	0.431555	0.158082	0.0450877
TGF-beta signaling pathway	45	0.487684	1	1	0.740673	0.323166	0.0592245	0.0166126	0.00423632
Circadian rhythm - mammal	45	0.979779	1	1	1	1	0.773624	0.373958	0.169867
Pathogenic Escherichia coli infection	45	0.268358	1	1	1	0.731434	0.170281	0.0454265	0.00637916
Steroid hormone biosynthesis	45	0.589082	1	1	1	1	0.84061	0.367748	0.0732454
NOD-like receptor signaling pathway	45	0.294599	1	1	1	0.991038	0.41616	0.126938	0.0199275
Lysosome	45	0.992034	1	1	1	1	1	0.891332	0.618308
Aminoacyl-tRNA biosynthesis	45	1	1	1	1	1	1	1	0.95867
ABC transporters	45	0.924168	1	1	1	1	0.528054	0.19233	0.100986
Bacterial invasion of epithelial cells	45	0.407725	1	1	1	0.678216	0.134639	0.0338694	0.00635173
PPAR signaling pathway	45	0.82003	1	1	1	1	0.917444	0.506503	0.303937
Oxidative phosphorylation	45	0.845393	1	1	1	1	1	0.981696	0.654906
Spliceosome	45	0.751688	1	1	1	1	0.805882	0.378919	0.248205
Glycosaminoglycan biosynthesis - chondroitin sulfate	45	1	1	1	1	1	1	1	1
Shigellosis	45	0.294599	1	1	1	0.645471	0.138059	0.0408868	0.0132358
Homologous recombination	45	0.946183	1	1	1	1	0.984559	0.51546	0.366643
Non-homologous end-joining	45	0.385973	1	1	1	1	1	0.794542	0.637494
Huntington's disease	45	0.407725	1	1	1	0.973304	0.452261	0.155665	0.0679104
Nicotinate and nicotinamide metabolism	45	1	1	1	1	1	0.977121	0.737527	0.608543
RNA degradation	45	0.929212	1	1	1	1	1	0.903858	0.669528
Axon guidance	45	0.385425	1	1	1	0.804276	0.21665	0.0585466	0.0177215
Lysine biosynthesis	45	1	1	1	1	1	1	1	1
Lysine degradation	45	0.678974	1	1	1	1	1	0.993898	0.620753
Neuroactive ligand-receptor interaction	45	0.521279	1	1	1	1	1	0.684371	0.307969
Adherens junction	45	0.808665	1	0.911443	0.45528	0.153917	0.0173719	0.00167181	0.000322157
Glycosaminoglycan biosynthesis - keratan sulfate	45	1	1	1	1	1	1	1	1
mRNA surveillance pathway	45	0.857113	1	1	1	1	1	0.823368	0.707218
N-Glycan biosynthesis	45	1	1	1	1	1	1	1	1
Proteasome	45	0.621543	1	1	1	1	1	0.940545	0.864031
Alzheimer's disease	45	0.551258	1	1	1	1	0.836653	0.40713	0.161179
Pyrimidine metabolism	45	0.929212	1	1	1	1	0.943042	0.575568	0.371368
SNARE interactions in vesicular transport	45	0.239472	1	1	1	1	0.836311	0.565593	0.396684
Ubiquinone and other terpenoid-quinone biosynthesis	45	1	1	1	1	1	1	1	1
Bile secretion	45	0.979118	1	1	1	1	0.870806	0.494113	0.268084
Basal cell carcinoma	45	0.565954	1	1	1	1	0.40177	0.121741	0.0161045
Collecting duct acid secretion	45	1	1	1	1	1	1	1	0.946809
Vibrio cholerae infection	45	0.997166	1	1	1	1	1	0.745811	0.324894
Glycosphingolipid biosynthesis - lacto and neolacto series	45	1	1	1	1	1	1	0.958612	0.915504
Glycosphingolipid biosynthesis - globo series	45	1	1	1	1	1	1	1	1
Glycolysis / Gluconeogenesis	45	0.644141	1	1	1	1	0.957659	0.695575	0.24605
Glycerolipid metabolism	45	0.385973	1	1	1	1	1	0.758039	0.603951
Cytokine-cytokine receptor interaction	45	0.438645	1	1	1	0.809154	0.250353	0.0938535	0.0221211
Tryptophan metabolism	45	0.678974	1	1	1	1	1	0.700181	0.449838
Cysteine and methionine metabolism	45	0.26718	1	1	1	1	0.580952	0.34067	0.159737
Taurine and hypotaurine metabolism	45	1	1	1	1	1	1	1	1
Cardiac muscle contraction	45	0.968695	1	1	1	1	1	1	0.916176
Hypertrophic cardiomyopathy (HCM)	45	0.521279	1	1	1	1	0.965365	0.636963	0.341236
Dilated cardiomyopathy	45	0.598821	1	1	1	1	0.999966	0.701934	0.416938
Gap junction	45	0.304004	1	1	1	0.881841	0.297036	0.0829602	0.0154956
Sulfur metabolism	45	1	1	1	1	1	1	0.80036	0.603906
Phosphatidylinositol signaling system	45	0.36092	1	1	1	1	0.903326	0.493073	0.291795
Long-term potentiation	45	0.798483	1	1	1	1	0.468001	0.188244	0.0215098
Inositol phosphate metabolism	45	0.374481	1	1	1	1	0.826439	0.426491	0.137349
Fatty acid elongation in mitochondria	45	1	1	1	1	1	1	1	1
Fatty acid metabolism	45	0.678974	1	1	1	1	0.733998	0.459337	0.372705
Valine, leucine and isoleucine degradation	45	1	1	1	1	1	1	1	1
Amyotrophic lateral sclerosis (ALS)	45	0.313958	1	1	1	1	0.524662	0.253936	0.0638405
Parkinson's disease	45	0.644141	1	1	1	1	0.990743	0.611535	0.253805
Melanogenesis	45	0.959956	1	1	1	0.868056	0.265839	0.0903131	0.036242
Vasopressin-regulated water reabsorption	45	0.968695	1	1	1	1	0.885373	0.494231	0.220396
Regulation of autophagy	45	0.385973	1	1	1	1	0.794469	0.633329	0.541789
DNA replication	45	0.719665	1	1	1	1	0.593784	0.201337	0.0944844
Sphingolipid metabolism	45	0.621543	1	1	1	1	1	0.962903	0.925459
Steroid biosynthesis	45	0.621543	1	1	1	1	1	0.987983	0.926148
Vitamin digestion and absorption	45	0.385973	1	1	1	1	0.781711	0.6215	0.530409
Other types of O-glycan biosynthesis	45	0.857113	1	1	1	1	1	0.881924	0.68077
Selenocompound metabolism	45	0.621543	1	1	1	1	1	0.999875	0.906203
One carbon pool by folate	45	0.385973	1	1	1	1	1	0.766082	0.618864
RNA polymerase	45	1	1	1	1	1	1	1	1
Basal transcription factors	45	1	1	1	1	1	1	1	0.95867
Terpenoid backbone biosynthesis	45	1	1	1	1	1	1	1	1
Notch signaling pathway	45	0.26346	1	1	1	0.86499	0.21047	0.0493314	0.00293847
Calcium signaling pathway	45	0.313958	1	1	1	1	0.673447	0.35518	0.140573
Salivary secretion	45	0.992421	1	1	1	1	1	0.929336	0.590588
Gastric acid secretion	45	0.996424	1	1	1	1	0.976939	0.637549	0.355152
Mismatch repair	45	0.26718	1	1	1	1	0.637564	0.247785	0.149133
Pentose and glucuronate interconversions	45	1	1	1	1	1	1	1	1
Ascorbate and aldarate metabolism	45	1	1	1	1	1	1	1	1
Starch and sucrose metabolism	45	0.678974	1	1	1	1	0.972859	0.555621	0.382168
Porphyrin and chlorophyll metabolism	45	1	1	1	1	1	1	0.946808	0.915504
Metabolism of xenobiotics by cytochrome P450	45	0.26718	1	1	1	1	0.89494	0.363812	0.158092
Drug metabolism - cytochrome P450	45	0.374481	1	1	1	1	1	0.732542	0.417891
Complement and coagulation cascades	45	0.36092	1	1	1	0.894363	0.400071	0.137234	0.0365343
Olfactory transduction	45	1	1	1	1	1	1	0.97677	0.925516
Other glycan degradation	45	1	1	1	1	1	1	1	1
Histidine metabolism	45	0.385973	1	1	1	1	1	0.958223	0.739702
Glycosaminoglycan degradation	45	1	1	1	1	1	1	0.967554	0.926148
Primary bile acid biosynthesis	45	1	1	1	1	1	1	0.955277	0.916722
Pyruvate metabolism	45	0.385973	1	1	1	1	1	0.800597	0.685647
Protein export	45	1	1	1	1	1	1	1	1
Prion diseases	45	0.49986	1	1	1	1	0.507124	0.170092	0.0729615
Biosynthesis of unsaturated fatty acids	45	1	1	1	1	1	1	0.982271	0.92964
Proximal tubule bicarbonate reclamation	45	0.946183	1	1	1	1	1	0.741082	0.494466
Glycine, serine and threonine metabolism	45	0.678974	1	1	1	1	1	0.780299	0.547096
Lipoic acid metabolism	45	1	1	1	1	1	1	1	1
Taste transduction	45	1	1	1	1	1	1	0.97292	0.925498
Mucin type O-Glycan biosynthesis	45	0.857113	1	1	1	1	0.959949	0.752499	0.618804
Nitrogen metabolism	45	0.621543	1	1	1	1	1	0.959255	0.92966
Arginine and proline metabolism	45	0.859234	1	1	1	1	1	0.818844	0.295663
Glycosaminoglycan biosynthesis - heparan sulfate	45	1	1	1	1	1	1	1	1
Tyrosine metabolism	45	0.678974	1	1	1	1	1	0.979262	0.59775
Butanoate metabolism	45	0.857113	1	1	1	1	1	0.832325	0.733332
Glutathione metabolism	45	0.979779	1	1	1	1	1	0.790457	0.421469
Renin-angiotensin system	45	1	1	1	1	1	1	1	0.95867
Hedgehog signaling pathway	45	0.49986	1	1	1	1	0.611982	0.222408	0.069809
Alanine, aspartate and glutamate metabolism	45	0.621543	1	1	1	1	1	0.959255	0.92966
Type II diabetes mellitus	45	0.20932	1	1	1	1	0.493233	0.123704	0.0385506
Cyanoamino acid metabolism	45	0.621543	1	1	1	1	1	0.976058	0.926316
Glyoxylate and dicarboxylate metabolism	45	1	1	1	1	1	1	1	1
Phototransduction	45	1	1	1	1	1	1	1	1
Malaria	45	0.67323	1	1	1	1	0.515691	0.217172	0.0716027
Citrate cycle (TCA cycle)	45	1	1	1	1	1	1	0.976632	0.925506
Dorso-ventral axis formation	45	0.347948	1	1	0.630279	0.257872	0.0434185	0.0166228	0.00430336
Propanoate metabolism	45	0.621543	1	1	1	1	1	0.9824	0.915546
D-Arginine and D-ornithine metabolism	45	1	1	1	1	1	1	1	1
Phenylalanine metabolism	45	0.845393	1	1	1	1	1	0.875566	0.528314
Maturity onset diabetes of the young	45	0.512554	1	1	1	1	0.664677	0.327424	0.15946
African trypanosomiasis	45	0.347948	1	1	1	1	0.561549	0.245907	0.0652796
Folate biosynthesis	45	0.678974	1	1	1	1	1	0.780494	0.51554
beta-Alanine metabolism	45	1	1	1	1	1	1	1	1
Pantothenate and CoA biosynthesis	45	1	1	1	1	1	1	1	1
Fructose and mannose metabolism	45	0.845393	1	1	1	1	0.805485	0.42484	0.230803
Fatty acid biosynthesis	45	1	1	1	1	1	1	1	1
Pentose phosphate pathway	45	1	1	1	1	1	0.978945	0.622787	0.451043
Galactose metabolism	45	0.678974	1	1	1	1	0.624699	0.445076	0.342598
Aldosterone-regulated sodium reabsorption	45	0.209126	1	1	1	1	0.482823	0.178541	0.038766
Valine, leucine and isoleucine biosynthesis	45	1	1	1	1	1	1	1	1
Glycosphingolipid biosynthesis - ganglio series	45	1	1	1	1	1	1	1	1
Phenylalanine, tyrosine and tryptophan biosynthesis	45	1	1	1	1	1	1	1	1
Butirosin and neomycin biosynthesis	45	0.621543	1	1	1	1	1	0.933334	0.864031
Thiamine metabolism	45	1	1	1	1	1	1	1	1
D-Glutamine and D-glutamate metabolism	45	1	1	1	1	1	1	1	1
Sulfur relay system	45	1	1	1	1	1	1	1	1
Vitamin B6 metabolism	45	1	1	1	1	1	1	1	1
Biotin metabolism	45	1	1	1	1	1	1	1	1
Synthesis and degradation of ketone bodies	45	1	1	1	1	1	1	1	1
Riboflavin metabolism	45	1	1	1	1	1	1	1	1

## Sheet: AD-down S3 pathways
	rank	p.value	FDR	Random Q75 FDR	Random median FDR	Random Q25 FDR	Random Q05 FDR	Random Q01 FDR	Random Q00.1 FDR	Pathway cluster	Sig. Pathways in cluster	Tot. Pathways in cluster
Chagas disease (American trypanosomiasis)	1	5.81798e-07	6.66159e-05	1	1	1	0.741171	0.397395	0.0836466	cluster 43	58	70
Small cell lung cancer	1	3.51285e-07	6.66159e-05	1	1	1	0.823425	0.503249	0.104546	cluster 43	58	70
Toll-like receptor signaling pathway	3	3.21737e-06	0.00019032	1	1	1	0.738094	0.4042	0.104841	cluster 43	58	70
Leishmaniasis	3	3.32438e-06	0.00019032	1	1	1	0.842838	0.518057	0.206271	cluster 43	58	70
Epithelial cell signaling in Helicobacter pylori infection	5	4.20529e-06	0.000192602	1	1	1	0.850334	0.504826	0.110294	cluster 43	58	70
Metabolic pathways	6	1.54404e-05	0.000477407	1	1	1	0.860676	0.524616	0.104842	cluster 38	2	2
Osteoclast differentiation	6	1.69374e-05	0.000477407	1	1	1	0.74528	0.397205	0.187121	cluster 43	58	70
Toxoplasmosis	6	1.87627e-05	0.000477407	1	1	1	0.789305	0.533507	0.034645	cluster 43	58	70
Amoebiasis	6	1.32455e-05	0.000477407	1	1	1	0.84331	0.575091	0.173558	cluster 34	5	11
MAPK signaling pathway	10	2.08562e-05	0.000477607	1	1	1	0.774935	0.464532	0.056774	cluster 43	58	70
Non-small cell lung cancer	11	2.92902e-05	0.00060977	1	1	1	0.738637	0.487718	0.210019	cluster 43	58	70
Glioma	12	4.75005e-05	0.00083674	1	1	1	0.764758	0.432225	0.205305	cluster 43	58	70
Melanoma	12	4.75005e-05	0.00083674	1	1	1	0.78122	0.461103	0.161866	cluster 43	58	70
B cell receptor signaling pathway	14	6.77948e-05	0.000975773	1	1	1	0.752381	0.404465	0.10074	cluster 43	58	70
Chronic myeloid leukemia	14	6.62091e-05	0.000975773	1	1	1	0.758908	0.499811	0.0993924	cluster 43	58	70
Cytosolic DNA-sensing pathway	14	6.81763e-05	0.000975773	1	1	1	0.824106	0.561335	0.183797	cluster 43	58	70
Apoptosis	17	8.40283e-05	0.00106903	1	1	1	0.816924	0.509876	0.179337	cluster 43	58	70
Jak-STAT signaling pathway	17	8.32563e-05	0.00106903	1	1	1	0.817012	0.502994	0.137305	cluster 43	58	70
Inositol phosphate metabolism	19	0.000141251	0.00170245	1	1	1	0.869906	0.599446	0.0994425	cluster 42	2	2
VEGF signaling pathway	20	0.000181134	0.00197522	1	1	1	0.814557	0.442278	0.0861708	cluster 43	58	70
Natural killer cell mediated cytotoxicity	20	0.000175527	0.00197522	1	1	1	0.780451	0.450196	0.10074	cluster 43	58	70
NOD-like receptor signaling pathway	22	0.000192046	0.00199902	1	1	1	0.817954	0.469161	0.0796884	cluster 43	58	70
T cell receptor signaling pathway	23	0.000261193	0.00249222	1	1	1	0.752155	0.421384	0.0496325	cluster 43	58	70
Phosphatidylinositol signaling system	23	0.000251091	0.00249222	1	1	1	0.846908	0.566836	0.0994353	cluster 42	2	2
Chemokine signaling pathway	25	0.000304835	0.00279229	1	1	1	0.806864	0.396089	0.100339	cluster 43	58	70
Regulation of actin cytoskeleton	26	0.000365415	0.00321846	1	1	1	0.831883	0.480247	0.0639618	cluster 43	58	70
Pancreatic cancer	27	0.000394256	0.00334387	1	1	1	0.758097	0.46906	0.129	cluster 43	58	70
RIG-I-like receptor signaling pathway	28	0.000472964	0.00386817	1	1	1	0.806482	0.509553	0.156201	cluster 43	58	70
Acute myeloid leukemia	29	0.000561663	0.00428736	1	1	1	0.770304	0.461632	0.111653	cluster 43	58	70
Ubiquitin mediated proteolysis	29	0.000545245	0.00428736	1	1	1	0.860814	0.509482	0.254615	cluster 43	58	70
Tight junction	31	0.000631614	0.00466579	1	1	1	0.785891	0.449964	0.0460596	cluster 43	58	70
Insulin signaling pathway	32	0.000816066	0.00583997	1	1	1	0.780146	0.500892	0.199686	cluster 43	58	70
Viral myocarditis	33	0.000878291	0.00609217	1	1	1	0.84125	0.434923	0.111746	cluster 41	4	7
Fat digestion and absorption	33	0.000904514	0.00609217	1	1	1	0.951017	0.692189	0.442564	cluster 47	1	3
Alzheimer's disease	35	0.000996186	0.0065179	1	1	1	0.812075	0.513853	0.0496282	cluster 39	1	2
Type II diabetes mellitus	36	0.00108196	0.00688246	1	1	1	0.827543	0.546682	0.250249	cluster 43	58	70
Shigellosis	37	0.00153608	0.00950709	1	1	1	0.843273	0.390247	0.0893567	cluster 43	58	70
p53 signaling pathway	38	0.00179448	0.0108141	1	1	1	0.838984	0.447216	0.18788	cluster 43	58	70
Cell adhesion molecules (CAMs)	39	0.00208542	0.0116478	1	1	1	0.905149	0.589645	0.17218	cluster 41	4	7
GnRH signaling pathway	39	0.00200893	0.0116478	1	1	1	0.794894	0.538515	0.0776815	cluster 43	58	70
Cell cycle	39	0.00207822	0.0116478	1	1	1	0.831808	0.393731	0.166427	cluster 43	58	70
Colorectal cancer	42	0.00233731	0.0127439	1	1	1	0.725136	0.397689	0.128181	cluster 43	58	70
Gap junction	43	0.00240095	0.0127864	1	1	1	0.831982	0.477377	0.110869	cluster 43	58	70
Cysteine and methionine metabolism	44	0.0025079	0.0130525	1	1	1	0.878576	0.628161	0.237122	cluster 38	2	2
Pathways in cancer	45	0.00271954	0.0138394	1	1	1	0.822236	0.432297	0.0173757	cluster 43	58	70
Rheumatoid arthritis	46	0.00282551	0.0140662	1	1	1	0.841745	0.51809	0.0881409	cluster 43	58	70
Adipocytokine signaling pathway	47	0.0029868	0.0142495	1	1	1	0.824106	0.556527	0.274589	cluster 43	58	70
Axon guidance	47	0.00296568	0.0142495	1	1	1	0.82414	0.447216	0.127745	cluster 43	58	70
Amyotrophic lateral sclerosis (ALS)	49	0.0031518	0.0147298	1	1	1	0.828246	0.541202	0.185609	cluster 43	58	70
Hepatitis C	50	0.00378445	0.0171431	1	1	1	0.774294	0.543489	0.17722	cluster 43	58	70
Notch signaling pathway	50	0.00381789	0.0171431	1	1	1	0.882935	0.642729	0.231952	cluster 36	2	2
Prostate cancer	52	0.0043032	0.0189506	1	1	1	0.811718	0.471819	0.109142	cluster 43	58	70
Wnt signaling pathway	53	0.00460685	0.0196704	1	1	1	0.828007	0.485953	0.194987	cluster 43	58	70
Prion diseases	53	0.00463844	0.0196704	1	1	1	0.877955	0.533536	0.0488251	cluster 36	2	2
Focal adhesion	55	0.0051704	0.0211432	1	1	1	0.814892	0.508537	0.0993818	cluster 43	58	70
African trypanosomiasis	55	0.00515879	0.0211432	1	1	1	0.828605	0.509478	0.160505	cluster 34	5	11
Base excision repair	57	0.00544315	0.0218681	1	1	1	0.93253	0.704007	0.534414	cluster 31	1	2
Long-term depression	58	0.00585822	0.0228002	1	1	1	0.839833	0.456041	0.180035	cluster 43	58	70
ECM-receptor interaction	58	0.00587428	0.0228002	1	1	1	0.891634	0.545645	0.121989	cluster 41	4	7
mTOR signaling pathway	60	0.00664048	0.0253445	1	1	1	0.837578	0.501979	0.0580416	cluster 43	58	70
Leukocyte transendothelial migration	61	0.00676919	0.0254122	1	1	1	0.864548	0.535405	0.0496232	cluster 43	58	70
Phagosome	62	0.00715604	0.0260117	1	1	1	0.866419	0.576176	0.20618	cluster 41	4	7
Endocytosis	62	0.00707006	0.0260117	1	1	1	0.866413	0.54551	0.109765	cluster 43	58	70
Dorso-ventral axis formation	64	0.00744755	0.0266483	1	1	1	0.84728	0.51573	0.180003	cluster 43	58	70
Endometrial cancer	65	0.00787275	0.0273161	1	1	1	0.760157	0.422307	0.203304	cluster 43	58	70
Bladder cancer	65	0.00778345	0.0273161	1	1	1	0.825415	0.399966	0.206866	cluster 43	58	70
Cytokine-cytokine receptor interaction	67	0.00951142	0.0325092	1	1	1	0.865085	0.647579	0.295445	cluster 43	58	70
ErbB signaling pathway	68	0.0101018	0.0336327	1	1	1	0.781939	0.451527	0.0994186	cluster 43	58	70
Neurotrophin signaling pathway	68	0.0101339	0.0336327	1	1	1	0.765053	0.461668	0.0797289	cluster 43	58	70
Malaria	70	0.0104223	0.0340957	1	1	1	0.838033	0.593621	0.205433	cluster 34	5	11
Aldosterone-regulated sodium reabsorption	71	0.0127591	0.0411527	1	1	1	0.86993	0.585018	0.130297	cluster 43	58	70
Fc epsilon RI signaling pathway	72	0.0134667	0.0428317	1	1	1	0.757868	0.439719	0.128274	cluster 43	58	70
Systemic lupus erythematosus	73	0.0141956	0.0445313	1	1	1	0.911923	0.584277	0.318094	cluster 34	5	11
Linoleic acid metabolism	74	0.0149971	0.0451886	1	1	1	0.931153	0.716661	0.291973	cluster 53	3	5
Retinol metabolism	74	0.0149971	0.0451886	1	1	1	0.954831	0.696641	0.400628	cluster 53	3	5
Regulation of autophagy	74	0.0149971	0.0451886	1	1	1	0.948492	0.653436	0.160589	cluster 34	5	11
Renal cell carcinoma	77	0.0152713	0.0453428	1	1	1	0.810832	0.444391	0.12769	cluster 43	58	70
Arachidonic acid metabolism	77	0.0154443	0.0453428	1	1	1	0.964124	0.668851	0.545052	cluster 53	3	5
Peroxisome	79	0.0159965	0.04579	1	1	1	0.951467	0.720029	0.35669	cluster 15	1	1
Staphylococcus aureus infection	79	0.0159965	0.04579	1	1	1	0.921783	0.636944	0.456037	cluster 33	1	2
Thyroid cancer	81	0.0163356	0.0461835	1	1	1	0.85716	0.524003	0.0842399	cluster 43	58	70
Graft-versus-host disease	82	0.019644	0.0548595	1	1	1	0.878919	0.593812	0.128339	cluster 34	5	11
Fc gamma R-mediated phagocytosis	83	0.0225805	0.0608345	1	1	1	0.795853	0.504708	0.119036	cluster 43	58	70
Huntington's disease	83	0.0225805	0.0608345	1	1	1	0.8275	0.498355	0.216056	cluster 43	58	70
Hypertrophic cardiomyopathy (HCM)	83	0.0223365	0.0608345	1	1	1	0.828385	0.545679	0.233598	cluster 41	4	7
Complement and coagulation cascades	86	0.0230962	0.0615002	1	1	1	0.918311	0.57809	0.247626	cluster 33	1	2
Hematopoietic cell lineage	87	0.026578	0.0698031	1	1	1	0.875108	0.505812	0.196557	cluster 40	0	1
Dilated cardiomyopathy	87	0.0268239	0.0698031	1	1	1	0.852708	0.551502	0.155377	cluster 41	4	7
Parkinson's disease	89	0.0311213	0.0800761	1	1	1	0.930564	0.652925	0.476313	cluster 39	1	2
Carbohydrate digestion and absorption	90	0.0339041	0.0843918	1	1	1	0.854636	0.461704	0.160831	cluster 43	58	70
Amino sugar and nucleotide sugar metabolism	90	0.0336687	0.0843918	1	1	1	0.968539	0.667373	0.378708	cluster 51	0	8
Butirosin and neomycin biosynthesis	90	0.0336687	0.0843918	1	1	1	0.968539	0.667373	0.378708	cluster 51	0	8
Type I diabetes mellitus	93	0.0384898	0.0947761	1	1	1	0.873172	0.559571	0.188123	cluster 34	5	11
Proteasome	94	0.0400319	0.096498	1	1	1	0.957804	0.672829	0.192513	cluster 34	5	11
Starch and sucrose metabolism	94	0.0400319	0.096498	1	1	1	0.938378	0.643919	0.383422	cluster 51	0	8
Calcium signaling pathway	96	0.0405471	0.0967216	1	1	1	0.882245	0.579405	0.371165	cluster 44	0	2
Glycolysis / Gluconeogenesis	97	0.0548173	0.129414	1	1	1	0.902084	0.633225	0.233504	cluster 51	0	8
Protein processing in endoplasmic reticulum	98	0.0651366	0.152207	1	1	1	0.854717	0.537171	0.282823	cluster 43	58	70
Hedgehog signaling pathway	99	0.0720365	0.16663	1	1	1	0.890922	0.509302	0.194986	cluster 37	0	2
Protein digestion and absorption	100	0.0770242	0.172927	1	1	1	0.928268	0.704696	0.237013	cluster 25	0	1
Asthma	100	0.0770242	0.172927	1	1	1	0.975634	0.712957	0.652555	cluster 28	0	1
Steroid hormone biosynthesis	100	0.0770242	0.172927	1	1	1	0.96776	0.712872	0.503517	cluster 29	0	1
TGF-beta signaling pathway	103	0.0797485	0.177305	1	1	1	0.837661	0.517352	0.0683216	cluster 43	58	70
Allograft rejection	104	0.0873244	0.192282	1	1	1	0.891601	0.632236	0.169697	cluster 34	5	11
Long-term potentiation	105	0.0916877	0.199966	1	1	1	0.859828	0.559135	0.0607925	cluster 43	58	70
Drug metabolism - other enzymes	106	0.105032	0.210985	1	1	1	0.948381	0.719767	0.486229	cluster 14	0	5
Progesterone-mediated oocyte maturation	106	0.100162	0.210985	1	1	1	0.813581	0.490844	0.113282	cluster 43	58	70
Glycosylphosphatidylinositol(GPI)-anchor biosynthesis	106	0.105032	0.210985	1	1	1	0.950301	0.706511	0.430751	cluster 51	0	8
Non-homologous end-joining	106	0.105032	0.210985	1	1	1	0.994676	0.793188	0.469117	cluster 13	0	2
SNARE interactions in vesicular transport	106	0.105032	0.210985	1	1	1	0.957881	0.660616	0.40947	cluster 14	0	5
Glycerolipid metabolism	106	0.105032	0.210985	1	1	1	0.951858	0.706634	0.430879	cluster 50	0	3
One carbon pool by folate	106	0.105032	0.210985	1	1	1	1	0.818059	0.51426	cluster 10	0	2
Histidine metabolism	106	0.105032	0.210985	1	1	1	0.935841	0.750958	0.545627	cluster 54	0	4
Pyruvate metabolism	106	0.105032	0.210985	1	1	1	0.957129	0.656384	0.4863	cluster 14	0	5
RNA transport	115	0.128665	0.256211	1	1	1	0.933553	0.665809	0.196388	cluster 48	0	1
Neuroactive ligand-receptor interaction	116	0.134267	0.265062	1	1	1	0.892607	0.598924	0.257307	cluster 44	0	2
Pathogenic Escherichia coli infection	117	0.14462	0.28306	1	1	1	0.86801	0.488119	0.186057	cluster 43	58	70
Metabolism of xenobiotics by cytochrome P450	118	0.158395	0.299772	1	1	1	0.945001	0.64943	0.435248	cluster 53	3	5
Drug metabolism - cytochrome P450	118	0.158395	0.299772	1	1	1	0.923167	0.675073	0.451785	cluster 53	3	5
Arginine and proline metabolism	118	0.158395	0.299772	1	1	1	0.868797	0.574147	0.451772	cluster 24	0	1
Galactose metabolism	118	0.158395	0.299772	1	1	1	0.921503	0.69624	0.534409	cluster 51	0	8
Adherens junction	122	0.167861	0.315084	1	1	1	0.827824	0.578923	0.129771	cluster 43	58	70
Melanogenesis	123	0.17474	0.325329	1	1	1	0.80934	0.442458	0.100587	cluster 43	58	70
Intestinal immune network for IgA production	124	0.178123	0.328954	1	1	1	0.888237	0.606464	0.18074	cluster 32	0	1
Mismatch repair	125	0.196293	0.359609	1	1	1	0.945594	0.599192	0.249924	cluster 11	0	2
Oocyte meiosis	126	0.207634	0.377367	1	1	1	0.815382	0.471803	0.233693	cluster 43	58	70
Bacterial invasion of epithelial cells	127	0.234407	0.422671	1	1	1	0.851342	0.508554	0.0830391	cluster 43	58	70
Glycerophospholipid metabolism	128	0.247758	0.423407	1	1	1	0.988471	0.743227	0.551381	cluster 52	0	3
Lysine degradation	128	0.247758	0.423407	1	1	1	0.960027	0.701541	0.505719	cluster 17	0	5
Tryptophan metabolism	128	0.247758	0.423407	1	1	1	0.982563	0.723212	0.528433	cluster 54	0	4
Glycine, serine and threonine metabolism	128	0.247758	0.423407	1	1	1	0.97611	0.716447	0.528266	cluster 17	0	5
Tyrosine metabolism	128	0.247758	0.423407	1	1	1	0.966403	0.716652	0.561196	cluster 54	0	4
Folate biosynthesis	128	0.247758	0.423407	1	1	1	0.945096	0.654034	0.374073	cluster 13	0	2
Fructose and mannose metabolism	128	0.239765	0.423407	1	1	1	0.927347	0.641883	0.30899	cluster 51	0	8
Basal cell carcinoma	135	0.28723	0.487228	1	1	1	0.854187	0.540242	0.246475	cluster 37	0	2
Arrhythmogenic right ventricular cardiomyopathy (ARVC)	136	0.312234	0.506697	1	1	1	0.876975	0.569033	0.329041	cluster 41	4	7
Ether lipid metabolism	136	0.32526	0.506697	1	1	1	1	0.758798	0.680408	cluster 52	0	3
alpha-Linolenic acid metabolism	136	0.32526	0.506697	1	1	1	1	0.758798	0.680408	cluster 52	0	3
Ribosome	136	0.32526	0.506697	1	1	1	0.976078	0.720881	0.668801	cluster 5	0	3
Sphingolipid metabolism	136	0.32526	0.506697	1	1	1	0.966367	0.730844	0.680225	cluster 51	0	8
Steroid biosynthesis	136	0.32526	0.506697	1	1	1	1	0.809846	0.685747	cluster 49	0	1
Vitamin digestion and absorption	136	0.302485	0.506697	1	1	1	0.967543	0.730476	0.393466	cluster 46	0	1
Selenocompound metabolism	136	0.32526	0.506697	1	1	1	1	0.7648	0.680408	cluster 19	0	2
Nitrogen metabolism	136	0.32526	0.506697	1	1	1	0.965439	0.738578	0.68042	cluster 50	0	3
Alanine, aspartate and glutamate metabolism	136	0.32526	0.506697	1	1	1	0.965439	0.738578	0.68042	cluster 50	0	3
Cyanoamino acid metabolism	136	0.32526	0.506697	1	1	1	1	0.812194	0.720289	cluster 10	0	2
Propanoate metabolism	136	0.32526	0.506697	1	1	1	0.93747	0.755306	0.668801	cluster 14	0	5
Purine metabolism	148	0.343393	0.527765	1	1	1	0.879615	0.566365	0.260613	cluster 22	0	5
Maturity onset diabetes of the young	148	0.343393	0.527765	1	1	1	0.927711	0.675002	0.325837	cluster 35	0	1
Oxidative phosphorylation	150	0.392979	0.595975	1	1	1	0.898601	0.632064	0.430909	cluster 18	0	2
Phenylalanine metabolism	150	0.392979	0.595975	1	1	1	0.916561	0.695891	0.334475	cluster 54	0	4
Autoimmune thyroid disease	152	0.410553	0.618531	1	1	1	0.940744	0.601021	0.201234	cluster 34	5	11
Antigen processing and presentation	153	0.425823	0.629908	1	1	1	0.931254	0.680095	0.194285	cluster 34	5	11
ABC transporters	153	0.424633	0.629908	1	1	1	0.941542	0.713332	0.533601	cluster 47	1	3
PPAR signaling pathway	153	0.426357	0.629908	1	1	1	0.889058	0.664127	0.503796	cluster 23	0	1
Vascular smooth muscle contraction	156	0.47806	0.701767	1	1	1	0.83181	0.451198	0.113377	cluster 45	0	2
Primary immunodeficiency	157	0.513026	0.743563	1	1	1	0.990271	0.782083	0.504763	cluster 31	1	2
Lysosome	157	0.513026	0.743563	1	1	1	0.938925	0.655706	0.320195	cluster 26	0	3
Pyrimidine metabolism	159	0.524103	0.75484	1	1	1	0.916584	0.6134	0.260729	cluster 22	0	5
Fatty acid metabolism	160	0.545487	0.77109	1	1	1	0.985918	0.819763	0.648814	cluster 14	0	5
Other types of O-glycan biosynthesis	160	0.545487	0.77109	1	1	1	0.967716	0.636211	0.48186	cluster 5	0	3
Butanoate metabolism	160	0.545487	0.77109	1	1	1	0.935859	0.609406	0.478868	cluster 26	0	3
Spliceosome	163	0.60541	0.850545	1	1	1	0.957211	0.74817	0.50574	cluster 4	0	1
RNA degradation	164	0.634912	0.88118	1	1	1	0.93187	0.616908	0.373285	cluster 18	0	2
Cardiac muscle contraction	164	0.634912	0.88118	1	1	1	0.898601	0.595278	0.236949	cluster 26	0	3
mRNA surveillance pathway	166	0.694352	0.946468	1	1	1	0.993675	0.71646	0.36958	cluster 21	0	2
Proximal tubule bicarbonate reclamation	166	0.694352	0.946468	1	1	1	0.973716	0.689221	0.374073	cluster 27	0	4
Mucin type O-Glycan biosynthesis	166	0.694352	0.946468	1	1	1	0.968539	0.667857	0.386777	cluster 19	0	2
Bile secretion	169	0.700921	0.949769	1	1	1	0.92714	0.65028	0.291881	cluster 47	1	3
Caffeine metabolism	170	1	1	1	1	1	1	1	1	NA	NA	NA
Pancreatic secretion	170	0.89279	1	1	1	1	0.890937	0.594954	0.186036	cluster 45	0	2
Ribosome biogenesis in eukaryotes	170	0.79481	1	1	1	1	1	0.76579	0.596624	cluster 3	0	1
Nucleotide excision repair	170	0.79481	1	1	1	1	1	0.816511	0.481855	cluster 12	0	2
Circadian rhythm - mammal	170	0.938559	1	1	1	1	0.966549	0.654459	0.217139	cluster 8	0	1
Aminoacyl-tRNA biosynthesis	170	1	1	1	1	1	0.91667	0.741215	0.684669	cluster 17	0	5
Glycosaminoglycan biosynthesis - chondroitin sulfate	170	1	1	1	1	1	1	1	1	NA	NA	NA
Homologous recombination	170	0.862487	1	1	1	1	0.994565	0.7073	0.505569	cluster 12	0	2
Nicotinate and nicotinamide metabolism	170	1	1	1	1	1	0.977694	0.642182	0.411725	cluster 22	0	5
Lysine biosynthesis	170	1	1	1	1	1	1	1	1	NA	NA	NA
Glycosaminoglycan biosynthesis - keratan sulfate	170	1	1	1	1	1	1	1	1	NA	NA	NA
N-Glycan biosynthesis	170	1	1	1	1	1	1	1	1	NA	NA	NA
Ubiquinone and other terpenoid-quinone biosynthesis	170	1	1	1	1	1	1	1	1	NA	NA	NA
Collecting duct acid secretion	170	1	1	1	1	1	1	0.755253	0.680225	cluster 21	0	2
Vibrio cholerae infection	170	0.938559	1	1	1	1	0.915543	0.654711	0.347186	cluster 20	0	2
Glycosphingolipid biosynthesis - lacto and neolacto series	170	1	1	1	1	1	1	0.750422	0.668801	cluster 5	0	3
Glycosphingolipid biosynthesis - globo series	170	1	1	1	1	1	1	1	1	NA	NA	NA
Taurine and hypotaurine metabolism	170	1	1	1	1	1	1	1	1	NA	NA	NA
Sulfur metabolism	170	1	1	1	1	1	1	0.834719	0.496749	cluster 30	0	1
Fatty acid elongation in mitochondria	170	1	1	1	1	1	1	1	1	NA	NA	NA
Valine, leucine and isoleucine degradation	170	1	1	1	1	1	1	1	1	NA	NA	NA
Vasopressin-regulated water reabsorption	170	0.890382	1	1	1	1	0.902872	0.6503	0.101964	cluster 6	0	1
DNA replication	170	0.79481	1	1	1	1	0.989226	0.777631	0.51424	cluster 11	0	2
RNA polymerase	170	1	1	1	1	1	1	1	1	NA	NA	NA
Basal transcription factors	170	1	1	1	1	1	0.91667	0.741215	0.684669	cluster 17	0	5
Terpenoid backbone biosynthesis	170	1	1	1	1	1	1	1	1	NA	NA	NA
Salivary secretion	170	0.862487	1	1	1	1	0.938395	0.599392	0.249983	cluster 27	0	4
Gastric acid secretion	170	0.916478	1	1	1	1	0.924451	0.692139	0.358481	cluster 20	0	2
Pentose and glucuronate interconversions	170	1	1	1	1	1	1	1	1	NA	NA	NA
Ascorbate and aldarate metabolism	170	1	1	1	1	1	1	1	1	NA	NA	NA
Porphyrin and chlorophyll metabolism	170	1	1	1	1	1	0.967872	0.834641	0.537251	cluster 27	0	4
Olfactory transduction	170	1	1	1	1	1	1	0.768113	0.720848	cluster 2	0	1
Other glycan degradation	170	1	1	1	1	1	1	1	1	NA	NA	NA
Glycosaminoglycan degradation	170	1	1	1	1	1	1	0.765063	0.692285	cluster 1	0	1
Primary bile acid biosynthesis	170	1	1	1	1	1	0.965223	0.721122	0.509552	cluster 27	0	4
Protein export	170	1	1	1	1	1	1	1	1	NA	NA	NA
Biosynthesis of unsaturated fatty acids	170	1	1	1	1	1	0.999942	0.856476	0.40947	cluster 7	0	1
Lipoic acid metabolism	170	1	1	1	1	1	1	1	1	NA	NA	NA
Taste transduction	170	1	1	1	1	1	0.999745	0.750422	0.682291	cluster 9	0	1
Glycosaminoglycan biosynthesis - heparan sulfate	170	1	1	1	1	1	1	1	1	NA	NA	NA
Glutathione metabolism	170	0.862487	1	1	1	1	0.980694	0.697956	0.411607	cluster 22	0	5
Renin-angiotensin system	170	1	1	1	1	1	0.91667	0.741215	0.684669	cluster 17	0	5
Glyoxylate and dicarboxylate metabolism	170	1	1	1	1	1	1	1	1	NA	NA	NA
Phototransduction	170	1	1	1	1	1	1	1	1	NA	NA	NA
Citrate cycle (TCA cycle)	170	1	1	1	1	1	1	0.832834	0.71442	cluster 16	0	1
D-Arginine and D-ornithine metabolism	170	1	1	1	1	1	1	1	1	NA	NA	NA
beta-Alanine metabolism	170	1	1	1	1	1	1	1	1	NA	NA	NA
Pantothenate and CoA biosynthesis	170	1	1	1	1	1	1	1	1	NA	NA	NA
Fatty acid biosynthesis	170	1	1	1	1	1	1	1	1	NA	NA	NA
Pentose phosphate pathway	170	1	1	1	1	1	0.964388	0.656139	0.310279	cluster 22	0	5
Valine, leucine and isoleucine biosynthesis	170	1	1	1	1	1	1	1	1	NA	NA	NA
Glycosphingolipid biosynthesis - ganglio series	170	1	1	1	1	1	1	1	1	NA	NA	NA
Phenylalanine, tyrosine and tryptophan biosynthesis	170	1	1	1	1	1	1	1	1	NA	NA	NA
Thiamine metabolism	170	1	1	1	1	1	1	1	1	NA	NA	NA
D-Glutamine and D-glutamate metabolism	170	1	1	1	1	1	1	1	1	NA	NA	NA
Sulfur relay system	170	1	1	1	1	1	1	1	1	NA	NA	NA
Vitamin B6 metabolism	170	1	1	1	1	1	1	1	1	NA	NA	NA
Biotin metabolism	170	1	1	1	1	1	1	1	1	NA	NA	NA
Synthesis and degradation of ketone bodies	170	1	1	1	1	1	1	1	1	NA	NA	NA
Riboflavin metabolism	170	1	1	1	1	1	1	1	1	NA	NA	NA
