# Supplementary material for: Pathway analysis from lists of microRNAs: common pitfalls and alternative strategy
Source: Nucleic Acids Res. 2015 Mar 23;43(7):3490–7. doi: 10.1093/nar/gkv249 (PMC4402548; doi:10.1093/nar/gkv249)
Supplement: SUPPLEMENTARY DATA [file supp_gkv249_nar-03642-n-2014-File010.xlsx]

## Sheet: All mirTarBase Targets S1 KEGG
	rank	p.value	adj.p.value	Alzheimer's disease (Satoh 2012)	Chordoma (Long 2013)	Developing Human Brain (Ziats 2013)	Peripheral arterial disease (Stather 2013)
Pathways in cancer	1	2.68438e-61	6.14724e-59	YES	YES		YES
Prostate cancer	2	3.17291e-32	3.63298e-30	YES	YES	YES	YES
Pancreatic cancer	3	2.49886e-29	1.72382e-27	YES	YES	YES	YES
Chronic myeloid leukemia	3	3.01103e-29	1.72382e-27	YES		YES	YES
Colorectal cancer	5	1.08869e-26	4.98618e-25	YES			YES
Focal adhesion	6	1.49595e-23	5.70954e-22	YES	YES		YES
Neurotrophin signaling pathway	7	3.65119e-23	1.19446e-21		YES		YES
MAPK signaling pathway	8	7.00786e-22	2.006e-20	YES	YES		YES
Small cell lung cancer	9	8.74455e-22	2.225e-20	YES	YES		YES
Osteoclast differentiation	10	2.80546e-21	5.84045e-20				YES
Cell cycle	10	2.80546e-21	5.84045e-20	YES	YES		YES
Bladder cancer	12	7.62349e-21	1.45482e-19	YES			YES
Renal cell carcinoma	13	2.95911e-20	5.21259e-19	YES	YES	YES	YES
Chagas disease (American trypanosomiasis)	14	9.99661e-20	1.63516e-18				YES
Toxoplasmosis	15	5.59043e-18	8.24457e-17				YES
Melanoma	15	5.7604e-18	8.24457e-17	YES			YES
Endometrial cancer	17	8.94124e-18	1.20444e-16	YES			YES
Toll-like receptor signaling pathway	18	1.23126e-17	1.56643e-16				YES
T cell receptor signaling pathway	19	3.15046e-17	3.79713e-16		YES	YES	YES
Glioma	20	9.45277e-17	1.08234e-15	YES	YES	YES	YES
Adherens junction	21	1.71154e-16	1.8664e-15		YES		YES
Non-small cell lung cancer	22	4.87691e-16	5.07642e-15	YES	YES		YES
Acute myeloid leukemia	23	7.89367e-16	7.85935e-15	YES			YES
ErbB signaling pathway	24	5.10139e-15	4.86758e-14	YES	YES		YES
p53 signaling pathway	25	8.89309e-15	8.14607e-14	YES	YES		YES
TGF-beta signaling pathway	26	4.92905e-13	4.34135e-12	YES	YES	YES	YES
Apoptosis	27	2.59661e-12	2.20231e-11				YES
Hepatitis C	28	1.40371e-11	1.14804e-10				YES
Wnt signaling pathway	29	1.98695e-11	1.56901e-10		YES	YES	YES
Leishmaniasis	30	1.12381e-10	8.57841e-10
B cell receptor signaling pathway	31	2.50365e-10	1.84947e-09				YES
NOD-like receptor signaling pathway	32	3.15408e-10	2.25714e-09				YES
Adipocytokine signaling pathway	33	4.49811e-10	3.12142e-09				YES
Shigellosis	34	1.18432e-09	7.97672e-09				YES
VEGF signaling pathway	35	1.87053e-09	1.22386e-08
Type II diabetes mellitus	36	3.00527e-09	1.91168e-08
Progesterone-mediated oocyte maturation	37	3.65869e-09	2.26443e-08	YES			YES
Fc epsilon RI signaling pathway	38	5.34829e-09	3.22305e-08
Insulin signaling pathway	39	5.88681e-09	3.45661e-08		YES		YES
Jak-STAT signaling pathway	40	7.68558e-09	4.39999e-08		YES
Chemokine signaling pathway	41	9.73877e-09	5.43946e-08		YES		YES
Epithelial cell signaling in Helicobacter pylori infection	42	1.24202e-08	6.77196e-08				YES
Axon guidance	43	3.50482e-08	1.86652e-07		YES		YES
Thyroid cancer	44	1.38405e-07	7.20333e-07		YES		YES
Malaria	45	3.76608e-07	1.91652e-06
mTOR signaling pathway	46	5.46145e-07	2.71885e-06		YES		YES
Bacterial invasion of epithelial cells	47	6.70228e-07	3.26558e-06
Regulation of actin cytoskeleton	48	6.84572e-07	3.26598e-06		YES		YES
Amyotrophic lateral sclerosis (ALS)	49	1.10956e-06	5.18549e-06				YES
Notch signaling pathway	50	2.18007e-06	9.98473e-06		YES
Melanogenesis	51	2.2441e-06	1.00764e-05				YES
Leukocyte transendothelial migration	52	6.46544e-06	2.80442e-05		YES
Amoebiasis	52	6.49058e-06	2.80442e-05				YES
Basal cell carcinoma	54	6.83859e-06	2.90007e-05				YES
GnRH signaling pathway	55	7.09628e-06	2.95463e-05		YES		YES
Cytokine-cytokine receptor interaction	56	4.12191e-05	0.000168557
Dorso-ventral axis formation	57	4.75155e-05	0.000190896
Endocytosis	58	5.54364e-05	0.000218878		YES		YES
ECM-receptor interaction	59	7.04367e-05	0.00027339		YES	YES	YES
Rheumatoid arthritis	60	9.31218e-05	0.000355415
Fc gamma R-mediated phagocytosis	61	0.000160296	0.000601768		YES
Gap junction	62	0.000181573	0.00067065		YES
Tight junction	63	0.000234792	0.000853451		YES
Natural killer cell mediated cytotoxicity	64	0.000354213	0.00126742
Prion diseases	65	0.000502233	0.00176941
Aldosterone-regulated sodium reabsorption	66	0.00066431	0.00230495
Long-term potentiation	67	0.000826432	0.00282467		YES		YES
RIG-I-like receptor signaling pathway	68	0.000989595	0.00333261		YES
African trypanosomiasis	69	0.00148698	0.00493506
Pathogenic Escherichia coli infection	70	0.00206677	0.0067613
Oocyte meiosis	71	0.00261806	0.00844418				YES
Carbohydrate digestion and absorption	72	0.0103034	0.0327707
Hypertrophic cardiomyopathy (HCM)	73	0.013698	0.0429705				YES
Cytosolic DNA-sensing pathway	74	0.0253701	0.0774633
Hedgehog signaling pathway	74	0.0253701	0.0774633
Type I diabetes mellitus	76	0.0313125	0.0943496
Viral myocarditis	77	0.0361099	0.107392
Mismatch repair	78	0.0436264	0.128083
Arrhythmogenic right ventricular cardiomyopathy (ARVC)	79	0.0443766	0.128636				YES
Hematopoietic cell lineage	80	0.045771	0.131019
Alzheimer's disease	81	0.0502783	0.142145
Dilated cardiomyopathy	82	0.0545851	0.152439			YES	YES
Graft-versus-host disease	83	0.0561581	0.154942
PPAR signaling pathway	84	0.0584596	0.159372
Bile secretion	85	0.064296	0.173221
Allograft rejection	86	0.0768109	0.204531
Base excision repair	87	0.0931142	0.245094
Cell adhesion molecules (CAMs)	88	0.107205	0.278978				YES
Long-term depression	89	0.108817	0.279989
Ubiquitin mediated proteolysis	90	0.126712	0.318027		YES	YES
Phenylalanine metabolism	90	0.127411	0.318027		YES
Folate biosynthesis	90	0.127766	0.318027
Intestinal immune network for IgA production	93	0.2057	0.506508
Primary immunodeficiency	94	0.217335	0.529465
Cysteine and methionine metabolism	95	0.237134	0.571312		YES
Gastric acid secretion	95	0.239502	0.571312
ABC transporters	97	0.247733	0.584854
Linoleic acid metabolism	98	0.267289	0.624583
Vascular smooth muscle contraction	99	0.273547	0.632751
Circadian rhythm - mammal	100	0.27669	0.633621
Arginine and proline metabolism	101	0.29018	0.657932
Huntington's disease	102	0.298609	0.670407
Maturity onset diabetes of the young	103	0.331875	0.737859
Protein digestion and absorption	104	0.342259	0.753629
Vasopressin-regulated water reabsorption	105	0.407822	0.889364
DNA replication	105	0.411671	0.889364
Nucleotide excision repair	107	0.429584	0.919391
Phagosome	108	0.455962	0.96178		YES
Sulfur metabolism	108	0.458023	0.96178
Butirosin and neomycin biosynthesis	108	0.46199	0.96178
Caffeine metabolism	111	1	1
Drug metabolism - other enzymes	111	0.987769	1
Metabolic pathways	111	1	1
Purine metabolism	111	0.997544	1
Peroxisome	111	0.716903	1
Amino sugar and nucleotide sugar metabolism	111	0.997456	1
RNA transport	111	0.999326	1
Antigen processing and presentation	111	0.566159	1		YES
Staphylococcus aureus infection	111	0.905361	1
Asthma	111	0.495957	1
Autoimmune thyroid disease	111	0.613513	1
Systemic lupus erythematosus	111	0.999292	1
Glycerophospholipid metabolism	111	0.996853	1
Ether lipid metabolism	111	0.988618	1
Arachidonic acid metabolism	111	0.699969	1
alpha-Linolenic acid metabolism	111	0.916498	1
Pancreatic secretion	111	0.642194	1
Fat digestion and absorption	111	0.800659	1
Glycosylphosphatidylinositol(GPI)-anchor biosynthesis	111	0.955176	1
Ribosome biogenesis in eukaryotes	111	0.999959	1
Protein processing in endoplasmic reticulum	111	0.770005	1		YES
Ribosome	111	0.99999	1
Steroid hormone biosynthesis	111	0.667017	1
Lysosome	111	0.911624	1		YES
Aminoacyl-tRNA biosynthesis	111	0.999611	1
Oxidative phosphorylation	111	0.999929	1
Spliceosome	111	0.994779	1		YES
Glycosaminoglycan biosynthesis - chondroitin sulfate	111	1	1
Homologous recombination	111	0.649788	1
Non-homologous end-joining	111	0.497993	1
Nicotinate and nicotinamide metabolism	111	0.787772	1
RNA degradation	111	0.928875	1
Lysine biosynthesis	111	1	1
Lysine degradation	111	0.901167	1
Neuroactive ligand-receptor interaction	111	0.99923	1
Glycosaminoglycan biosynthesis - keratan sulfate	111	1	1
Retinol metabolism	111	0.950502	1
mRNA surveillance pathway	111	0.999617	1				YES
N-Glycan biosynthesis	111	1	1
Proteasome	111	0.996299	1
Pyrimidine metabolism	111	0.99285	1
SNARE interactions in vesicular transport	111	0.807872	1
Ubiquinone and other terpenoid-quinone biosynthesis	111	1	1
Collecting duct acid secretion	111	0.965056	1
Vibrio cholerae infection	111	0.613513	1
Glycosphingolipid biosynthesis - lacto and neolacto series	111	0.960423	1
Glycosphingolipid biosynthesis - globo series	111	1	1
Glycolysis / Gluconeogenesis	111	0.492096	1
Glycerolipid metabolism	111	0.984826	1
Tryptophan metabolism	111	0.882716	1
Taurine and hypotaurine metabolism	111	1	1
Cardiac muscle contraction	111	0.898944	1
Phosphatidylinositol signaling system	111	0.703259	1
Inositol phosphate metabolism	111	0.810419	1
Fatty acid elongation in mitochondria	111	1	1
Fatty acid metabolism	111	0.892295	1
Valine, leucine and isoleucine degradation	111	1	1
Parkinson's disease	111	0.988524	1
Regulation of autophagy	111	0.91945	1
Sphingolipid metabolism	111	0.99309	1
Steroid biosynthesis	111	0.90544	1
Vitamin digestion and absorption	111	0.787772	1
Other types of O-glycan biosynthesis	111	0.976738	1
Selenocompound metabolism	111	0.878747	1
One carbon pool by folate	111	0.637789	1
RNA polymerase	111	1	1
Basal transcription factors	111	0.989952	1
Terpenoid backbone biosynthesis	111	1	1
Calcium signaling pathway	111	0.595596	1		YES		YES
Salivary secretion	111	0.983076	1
Pentose and glucuronate interconversions	111	1	1
Ascorbate and aldarate metabolism	111	1	1
Starch and sucrose metabolism	111	0.959666	1
Porphyrin and chlorophyll metabolism	111	0.995249	1
Metabolism of xenobiotics by cytochrome P450	111	0.850731	1
Drug metabolism - cytochrome P450	111	0.938837	1
Complement and coagulation cascades	111	0.56282	1
Olfactory transduction	111	1	1
Other glycan degradation	111	1	1
Histidine metabolism	111	0.867978	1
Glycosaminoglycan degradation	111	0.90544	1
Primary bile acid biosynthesis	111	0.8627	1
Pyruvate metabolism	111	0.956347	1
Protein export	111	1	1		YES
Biosynthesis of unsaturated fatty acids	111	0.926264	1
Proximal tubule bicarbonate reclamation	111	0.512362	1
Glycine, serine and threonine metabolism	111	0.738146	1
Lipoic acid metabolism	111	1	1
Taste transduction	111	0.998457	1
Mucin type O-Glycan biosynthesis	111	0.880234	1
Nitrogen metabolism	111	0.942507	1
Glycosaminoglycan biosynthesis - heparan sulfate	111	1	1
Tyrosine metabolism	111	0.872386	1
Butanoate metabolism	111	0.880234	1
Glutathione metabolism	111	0.850557	1
Renin-angiotensin system	111	0.878747	1
Alanine, aspartate and glutamate metabolism	111	0.981257	1
Cyanoamino acid metabolism	111	0.580204	1
Glyoxylate and dicarboxylate metabolism	111	1	1
Phototransduction	111	1	1
Citrate cycle (TCA cycle)	111	0.975952	1
Propanoate metabolism	111	0.981257	1
D-Arginine and D-ornithine metabolism	111	1	1
beta-Alanine metabolism	111	1	1
Pantothenate and CoA biosynthesis	111	1	1
Fructose and mannose metabolism	111	0.618341	1
Fatty acid biosynthesis	111	1	1
Pentose phosphate pathway	111	0.624651	1
Galactose metabolism	111	0.624651	1
Valine, leucine and isoleucine biosynthesis	111	1	1
Glycosphingolipid biosynthesis - ganglio series	111	1	1
Phenylalanine, tyrosine and tryptophan biosynthesis	111	1	1
Thiamine metabolism	111	1	1
D-Glutamine and D-glutamate metabolism	111	1	1
Sulfur relay system	111	1	1
Vitamin B6 metabolism	111	1	1
Biotin metabolism	111	1	1
Synthesis and degradation of ketone bodies	111	1	1
Riboflavin metabolism	111	1	1

## Sheet: Top-Targeted S2 KEGG
	All	Top 1000	Top 500	Top 100	Top 50
Prostate cancer	1	0.176263	0.000205528	9.62523e-09	8.75968e-08
Pathways in cancer	1	0.00341823	1.07046e-07	2.94321e-07	1.38706e-08
Melanoma	1	0.452554	0.0013599	2.32435e-07	3.77352e-08
Glioma	1	0.273275	0.000607121	9.13e-08	8.75968e-08
Non-small cell lung cancer	1	0.298241	0.00359531	2.76409e-06	1.69528e-07
Bladder cancer	1	0.298241	5.41908e-05	3.4131e-07	1.69528e-07
Cell cycle	1	0.0578192	0.00668725	2.29341e-07	3.6107e-06
Chronic myeloid leukemia	1	0.11285	2.86798e-05	2.94321e-07	3.57509e-05
Pancreatic cancer	1	0.11285	0.00128054	6.55423e-06	3.89979e-07
Small cell lung cancer	1	0.298241	0.00120961	5.13465e-07	2.09322e-06
Endometrial cancer	1	0.615815	0.00668725	0.00761222	0.000264051
p53 signaling pathway	1	0.284483	0.0230258	0.000488315	0.000420072
Focal adhesion	1	0.145675	0.00310208	0.125754	0.00406215
Adherens junction	1	1	0.0407042	0.0861309	0.00540867
ErbB signaling pathway	1	0.180345	0.00668725	0.117366	0.135181
Acute myeloid leukemia	1	0.615815	0.00668725	0.262304	0.666368
Colorectal cancer	1	0.37285	0.00835311	0.0810512	0.0150684
Dorso-ventral axis formation	1	0.977129	0.0246054	0.175239	0.0231519
TGF-beta signaling pathway	1	0.502986	0.0246054	0.0810512	0.830631
Tight junction	1	1	0.627441	0.193986	0.0407174
Renal cell carcinoma	1	0.176263	0.414609	0.272817	0.0407174
Natural killer cell mediated cytotoxicity	1	0.298241	0.0436216	1	1
Pathogenic Escherichia coli infection	1	1	0.0568218	1	1
Thyroid cancer	1	1	0.0568218	0.125754	0.0692616
Osteoclast differentiation	1	0.0578192	0.873176	1	1
Bacterial invasion of epithelial cells	1	1	0.0776288	1	0.853249
Shigellosis	1	1	0.0854938	1	1
Neurotrophin signaling pathway	1	0.176263	0.331377	0.193986	0.0932262
Endocytosis	1	1	0.0973089	0.743474	0.636126
Chemokine signaling pathway	1	0.470545	0.148165	0.709677	0.830631
Regulation of actin cytoskeleton	1	1	0.148165	1	1
Cysteine and methionine metabolism	1	1	1	0.165534	1
Hepatitis C	1	0.931591	0.196159	0.477658	0.666368
Epithelial cell signaling in Helicobacter pylori infection	1	0.82219	0.197055	1	0.954494
T cell receptor signaling pathway	1	0.544389	0.701485	0.266751	0.719661
Chagas disease (American trypanosomiasis)	1	0.297712	0.331377	1	1
Progesterone-mediated oocyte maturation	1	0.298241	0.924077	0.547495	0.663215
Leishmaniasis	1	0.298241	1	1	1
Leukocyte transendothelial migration	1	0.630461	0.32991	1	1
Cytokine-cytokine receptor interaction	1	0.428855	0.331377	0.809595	1
Wnt signaling pathway	1	0.512646	0.414609	1	0.341999
Jak-STAT signaling pathway	1	1	0.414609	0.441206	1
MAPK signaling pathway	1	0.418165	0.697075	1	1
Toxoplasmosis	1	0.418165	0.873176	1	1
NOD-like receptor signaling pathway	1	0.418165	0.873176	1	1
Rheumatoid arthritis	1	0.452554	0.627441	1	1
Oocyte meiosis	1	0.452554	1	1	0.853249
Axon guidance	1	0.452554	0.873176	1	0.855796
Apoptosis	1	0.502986	1	0.809595	1
VEGF signaling pathway	1	0.683851	0.50754	0.84123	0.586551
Insulin signaling pathway	1	0.683851	0.50754	0.689136	1
Amoebiasis	1	0.683851	0.50754	1	1
Complement and coagulation cascades	1	1	0.50754	1	1
Toll-like receptor signaling pathway	1	0.550863	0.627441	1	1
Calcium signaling pathway	1	0.550863	1	1	1
Malaria	1	0.550863	1	1	1
RIG-I-like receptor signaling pathway	1	0.630461	0.627441	1	1
Notch signaling pathway	1	1	0.627441	1	1
Long-term potentiation	1	0.630461	1	1	1
mTOR signaling pathway	1	1	0.873176	1	0.666368
B cell receptor signaling pathway	1	0.679245	0.873176	0.912651	1
Fc epsilon RI signaling pathway	1	0.683851	0.79222	1	1
Hematopoietic cell lineage	1	0.69252	0.873176	1	1
Proteasome	1	1	1	0.709677	1
Long-term depression	1	1	0.873176	0.710701	0.853249
GnRH signaling pathway	1	0.721965	0.873176	1	1
Alzheimer's disease	1	0.77835	1	1	1
Gap junction	1	1	0.801506	1	1
Viral myocarditis	1	0.82219	0.873176	1	1
Ubiquitin mediated proteolysis	1	1	1	0.84123	1
Arrhythmogenic right ventricular cardiomyopathy (ARVC)	1	1	0.873176	1	1
Fc gamma R-mediated phagocytosis	1	1	0.873176	1	1
Circadian rhythm - mammal	1	1	0.873176	1	1
Huntington's disease	1	0.931591	0.873176	1	1
Cytosolic DNA-sensing pathway	1	0.934285	0.873176	1	1
Vitamin digestion and absorption	1	1	0.873176	1	1
Hedgehog signaling pathway	1	1	0.873176	1	1
Bile secretion	1	0.888687	1	1	1
Aldosterone-regulated sodium reabsorption	1	0.888687	1	1	1
Melanogenesis	1	1	0.933628	1	1
Prion diseases	1	0.934285	1	1	1
Carbohydrate digestion and absorption	1	0.977129	1	1	1
Gastric acid secretion	1	0.977129	1	1	1
Type II diabetes mellitus	1	0.977129	1	1	1
African trypanosomiasis	1	0.977129	1	1	1
ECM-receptor interaction	1	1	0.99476	1	1
Caffeine metabolism	1	1	1	1	1
Drug metabolism - other enzymes	1	1	1	1	1
Metabolic pathways	1	1	1	1	1
Purine metabolism	1	1	1	1	1
Primary immunodeficiency	1	1	1	1	1
Cell adhesion molecules (CAMs)	1	1	1	1	1
Adipocytokine signaling pathway	1	1	1	1	1
Peroxisome	1	1	1	1	1
Amino sugar and nucleotide sugar metabolism	1	1	1	1	1
Protein digestion and absorption	1	1	1	1	1
RNA transport	1	1	1	1	1
Phagosome	1	1	1	1	1
Antigen processing and presentation	1	1	1	1	1
Intestinal immune network for IgA production	1	1	1	1	1
Type I diabetes mellitus	1	1	1	1	1
Staphylococcus aureus infection	1	1	1	1	1
Asthma	1	1	1	1	1
Autoimmune thyroid disease	1	1	1	1	1
Systemic lupus erythematosus	1	1	1	1	1
Allograft rejection	1	1	1	1	1
Graft-versus-host disease	1	1	1	1	1
Glycerophospholipid metabolism	1	1	1	1	1
Ether lipid metabolism	1	1	1	1	1
Arachidonic acid metabolism	1	1	1	1	1
Linoleic acid metabolism	1	1	1	1	1
alpha-Linolenic acid metabolism	1	1	1	1	1
Vascular smooth muscle contraction	1	1	1	1	1
Pancreatic secretion	1	1	1	1	1
Fat digestion and absorption	1	1	1	1	1
Glycosylphosphatidylinositol(GPI)-anchor biosynthesis	1	1	1	1	1
Ribosome biogenesis in eukaryotes	1	1	1	1	1
Protein processing in endoplasmic reticulum	1	1	1	1	1
Nucleotide excision repair	1	1	1	1	1
Base excision repair	1	1	1	1	1
Ribosome	1	1	1	1	1
Steroid hormone biosynthesis	1	1	1	1	1
Lysosome	1	1	1	1	1
Aminoacyl-tRNA biosynthesis	1	1	1	1	1
ABC transporters	1	1	1	1	1
PPAR signaling pathway	1	1	1	1	1
Oxidative phosphorylation	1	1	1	1	1
Spliceosome	1	1	1	1	1
Glycosaminoglycan biosynthesis - chondroitin sulfate	1	1	1	1	1
Homologous recombination	1	1	1	1	1
Non-homologous end-joining	1	1	1	1	1
Nicotinate and nicotinamide metabolism	1	1	1	1	1
RNA degradation	1	1	1	1	1
Lysine biosynthesis	1	1	1	1	1
Lysine degradation	1	1	1	1	1
Neuroactive ligand-receptor interaction	1	1	1	1	1
Glycosaminoglycan biosynthesis - keratan sulfate	1	1	1	1	1
Retinol metabolism	1	1	1	1	1
mRNA surveillance pathway	1	1	1	1	1
N-Glycan biosynthesis	1	1	1	1	1
Pyrimidine metabolism	1	1	1	1	1
SNARE interactions in vesicular transport	1	1	1	1	1
Ubiquinone and other terpenoid-quinone biosynthesis	1	1	1	1	1
Basal cell carcinoma	1	1	1	1	1
Collecting duct acid secretion	1	1	1	1	1
Vibrio cholerae infection	1	1	1	1	1
Glycosphingolipid biosynthesis - lacto and neolacto series	1	1	1	1	1
Glycosphingolipid biosynthesis - globo series	1	1	1	1	1
Glycolysis / Gluconeogenesis	1	1	1	1	1
Glycerolipid metabolism	1	1	1	1	1
Tryptophan metabolism	1	1	1	1	1
Taurine and hypotaurine metabolism	1	1	1	1	1
Cardiac muscle contraction	1	1	1	1	1
Hypertrophic cardiomyopathy (HCM)	1	1	1	1	1
Dilated cardiomyopathy	1	1	1	1	1
Sulfur metabolism	1	1	1	1	1
Phosphatidylinositol signaling system	1	1	1	1	1
Inositol phosphate metabolism	1	1	1	1	1
Fatty acid elongation in mitochondria	1	1	1	1	1
Fatty acid metabolism	1	1	1	1	1
Valine, leucine and isoleucine degradation	1	1	1	1	1
Amyotrophic lateral sclerosis (ALS)	1	1	1	1	1
Parkinson's disease	1	1	1	1	1
Vasopressin-regulated water reabsorption	1	1	1	1	1
Regulation of autophagy	1	1	1	1	1
DNA replication	1	1	1	1	1
Sphingolipid metabolism	1	1	1	1	1
Steroid biosynthesis	1	1	1	1	1
Other types of O-glycan biosynthesis	1	1	1	1	1
Selenocompound metabolism	1	1	1	1	1
One carbon pool by folate	1	1	1	1	1
RNA polymerase	1	1	1	1	1
Basal transcription factors	1	1	1	1	1
Terpenoid backbone biosynthesis	1	1	1	1	1
Salivary secretion	1	1	1	1	1
Mismatch repair	1	1	1	1	1
Pentose and glucuronate interconversions	1	1	1	1	1
Ascorbate and aldarate metabolism	1	1	1	1	1
Starch and sucrose metabolism	1	1	1	1	1
Porphyrin and chlorophyll metabolism	1	1	1	1	1
Metabolism of xenobiotics by cytochrome P450	1	1	1	1	1
Drug metabolism - cytochrome P450	1	1	1	1	1
Olfactory transduction	1	1	1	1	1
Other glycan degradation	1	1	1	1	1
Histidine metabolism	1	1	1	1	1
Glycosaminoglycan degradation	1	1	1	1	1
Primary bile acid biosynthesis	1	1	1	1	1
Pyruvate metabolism	1	1	1	1	1
Protein export	1	1	1	1	1
Biosynthesis of unsaturated fatty acids	1	1	1	1	1
Proximal tubule bicarbonate reclamation	1	1	1	1	1
Glycine, serine and threonine metabolism	1	1	1	1	1
Lipoic acid metabolism	1	1	1	1	1
Taste transduction	1	1	1	1	1
Mucin type O-Glycan biosynthesis	1	1	1	1	1
Nitrogen metabolism	1	1	1	1	1
Arginine and proline metabolism	1	1	1	1	1
Glycosaminoglycan biosynthesis - heparan sulfate	1	1	1	1	1
Tyrosine metabolism	1	1	1	1	1
Butanoate metabolism	1	1	1	1	1
Glutathione metabolism	1	1	1	1	1
Renin-angiotensin system	1	1	1	1	1
Alanine, aspartate and glutamate metabolism	1	1	1	1	1
Cyanoamino acid metabolism	1	1	1	1	1
Glyoxylate and dicarboxylate metabolism	1	1	1	1	1
Phototransduction	1	1	1	1	1
Citrate cycle (TCA cycle)	1	1	1	1	1
Propanoate metabolism	1	1	1	1	1
D-Arginine and D-ornithine metabolism	1	1	1	1	1
Phenylalanine metabolism	1	1	1	1	1
Maturity onset diabetes of the young	1	1	1	1	1
Folate biosynthesis	1	1	1	1	1
beta-Alanine metabolism	1	1	1	1	1
Pantothenate and CoA biosynthesis	1	1	1	1	1
Fructose and mannose metabolism	1	1	1	1	1
Fatty acid biosynthesis	1	1	1	1	1
Pentose phosphate pathway	1	1	1	1	1
Galactose metabolism	1	1	1	1	1
Valine, leucine and isoleucine biosynthesis	1	1	1	1	1
Glycosphingolipid biosynthesis - ganglio series	1	1	1	1	1
Phenylalanine, tyrosine and tryptophan biosynthesis	1	1	1	1	1
Butirosin and neomycin biosynthesis	1	1	1	1	1
Thiamine metabolism	1	1	1	1	1
D-Glutamine and D-glutamate metabolism	1	1	1	1	1
Sulfur relay system	1	1	1	1	1
Vitamin B6 metabolism	1	1	1	1	1
Biotin metabolism	1	1	1	1	1
Synthesis and degradation of ketone bodies	1	1	1	1	1
Riboflavin metabolism	1	1	1	1	1
