# Supplementary material for: Pathway analysis from lists of microRNAs: common pitfalls and alternative strategy
Source: Nucleic Acids Res. 2015 Mar 23;43(7):3490–7. doi: 10.1093/nar/gkv249 (PMC4402548; doi:10.1093/nar/gkv249)
Supplement: SUPPLEMENTARY DATA [file supp_gkv249_nar-03642-n-2014-File011.xlsx]

## Sheet: Original microRNAs
Chordoma-up	In mirTarBase				Chordoma-down	In mirTarBase
miR-720					miR-3141
let-7a-5p	hsa-let-7a-5p				miR-1909-3p
let-7b-5p	hsa-let-7b-5p				miR-149-3p	hsa-miR-149-3p
let-7c	hsa-let-7c-5p				miR-663a	hsa-miR-663a
miR-26a-5p	hsa-miR-26a-5p				miR-4281
miR-23b-3p	hsa-miR-23b-3p				miR-1268a
miR-23a-3p	hsa-miR-23a-3p				miR-2861
let-7d-5p	hsa-let-7d-5p				miR-3185
miR-145-5p	hsa-miR-145-5p				miR-1469
let-7e-5p	hsa-let-7e-5p				miR-1908
miR-103a-3p	hsa-miR-103a-3p				miR-762	hsa-miR-762
miR-191-5p	hsa-miR-191-5p				miR-1228-5p	hsa-miR-1228-3p
miR-125b-5p	hsa-miR-125b-5p				miR-3178
let-7i-5p	hsa-let-7i-5p
miR-24-3p	hsa-miR-24-3p
miR-181a-5p	hsa-miR-181a-5p
miR-107	hsa-miR-107
miR-151a-5p	hsa-miR-151a-5p
miR-222-3p	hsa-miR-222-3p
miR-16-5p	hsa-miR-16-5p

## Sheet: Chordoma-up S3 Pathways
	rank	p.value	FDR	Random Q75 FDR	Random median FDR	Random Q25 FDR	Random Q05 FDR	Random Q01 FDR	Random Q00.1 FDR	Pathway cluster	Sig. Pathways in cluster	Tot. Pathways in cluster
Cytokine-cytokine receptor interaction	1	1e-05	0.0023	1	1	1	1	0.528236	0.302318	cluster 43	17	70
Osteoclast differentiation	2	0.000133	0.007152	1	1	1	0.895575	0.457341	0.213384	cluster 43	17	70
Leishmaniasis	2	0.000127	0.007152	1	1	1	0.996783	0.484785	0.142774	cluster 43	17	70
Linoleic acid metabolism	2	0.000187	0.007152	1	1	1	1	0.776835	0.306729	cluster 53	3	5
Retinol metabolism	2	0.000187	0.007152	1	1	1	1	0.741838	0.412434	cluster 53	3	5
Melanogenesis	2	0.000153	0.007152	1	1	1	0.939352	0.519071	0.15777	cluster 43	17	70
Jak-STAT signaling pathway	7	0.000229	0.007502	1	1	1	0.895482	0.51903	0.151899	cluster 43	17	70
Chagas disease (American trypanosomiasis)	8	0.000591	0.015041	1	1	1	0.892242	0.479049	0.138628	cluster 43	17	70
Rheumatoid arthritis	8	0.000575	0.015041	1	1	1	0.99648	0.631194	0.46324	cluster 43	17	70
Toll-like receptor signaling pathway	10	0.001182	0.027075	1	1	1	0.892166	0.426745	0.179127	cluster 43	17	70
Tight junction	11	0.001662	0.031872	1	1	1	0.866615	0.439622	0.128713	cluster 43	17	70
RIG-I-like receptor signaling pathway	11	0.00167	0.031872	1	1	1	0.951324	0.539738	0.203103	cluster 43	17	70
Fc epsilon RI signaling pathway	13	0.001933	0.032569	1	1	1	0.884681	0.452111	0.222306	cluster 43	17	70
Arachidonic acid metabolism	13	0.002207	0.032569	1	1	1	1	0.812859	0.250816	cluster 53	3	5
Cytosolic DNA-sensing pathway	13	0.002276	0.032569	1	1	1	0.981117	0.509047	0.330075	cluster 43	17	70
Natural killer cell mediated cytotoxicity	13	0.002218	0.032569	1	1	1	0.891913	0.461298	0.227697	cluster 43	17	70
Ubiquitin mediated proteolysis	17	0.002727	0.036731	1	1	1	1	0.576347	0.337398	cluster 43	17	70
Gap junction	18	0.002983	0.037956	1	1	1	0.959244	0.519272	0.252475	cluster 43	17	70
B cell receptor signaling pathway	19	0.003292	0.037987	1	1	1	0.888426	0.482	0.295857	cluster 43	17	70
Small cell lung cancer	19	0.003318	0.037987	1	1	1	0.929512	0.474799	0.221148	cluster 43	17	70
Notch signaling pathway	21	0.003632	0.039611	1	1	1	0.951936	0.58594	0.249082	cluster 36	1	2
Glycosylphosphatidylinositol(GPI)-anchor biosynthesis	22	0.004109	0.042771	1	1	1	1	0.595295	0.380217	cluster 51	1	8
Metabolic pathways	23	0.005139	0.051165	1	1	1	1	0.608547	0.455618	cluster 38	1	2
Insulin signaling pathway	24	0.005709	0.054474	1	1	1	0.892096	0.399362	0.184551	cluster 43	17	70
p53 signaling pathway	25	0.006199	0.05678	1	1	1	0.972382	0.482	0.302558	cluster 43	17	70
Metabolism of xenobiotics by cytochrome P450	26	0.007177	0.06087	1	1	1	1	0.789988	0.436072	cluster 53	3	5
Drug metabolism - cytochrome P450	26	0.007177	0.06087	1	1	1	1	0.762194	0.443613	cluster 53	3	5
T cell receptor signaling pathway	28	0.009521	0.075186	1	1	1	0.848172	0.428645	0.157845	cluster 43	17	70
NOD-like receptor signaling pathway	28	0.009496	0.075186	1	1	1	0.926204	0.528177	0.270379	cluster 43	17	70
GnRH signaling pathway	30	0.010565	0.080647	1	1	1	0.911691	0.427903	0.210038	cluster 43	17	70
Intestinal immune network for IgA production	31	0.011552	0.084731	1	1	1	1	0.718973	0.4549	cluster 32	0	1
Folate biosynthesis	31	0.01184	0.084731	1	1	1	1	0.616016	0.452662	cluster 13	0	2
Non-small cell lung cancer	33	0.012536	0.086313	1	1	1	0.866028	0.401875	0.156162	cluster 43	17	70
Prion diseases	33	0.012815	0.086313	1	1	1	0.937706	0.558482	0.213366	cluster 36	1	2
Long-term potentiation	35	0.014912	0.09757	1	1	1	1	0.518954	0.252463	cluster 43	17	70
Chemokine signaling pathway	36	0.016615	0.104021	1	1	1	0.848827	0.408555	0.220346	cluster 43	17	70
Renal cell carcinoma	36	0.016807	0.104021	1	1	1	0.879401	0.374854	0.071178	cluster 43	17	70
Graft-versus-host disease	38	0.018464	0.111272	1	1	1	1	0.704906	0.401729	cluster 34	0	11
Endometrial cancer	39	0.021465	0.126037	1	1	1	0.892058	0.48179	0.121598	cluster 43	17	70
VEGF signaling pathway	40	0.028704	0.164331	1	1	1	0.848454	0.410514	0.221188	cluster 43	17	70
Systemic lupus erythematosus	41	0.036423	0.169109	1	1	1	1	0.668056	0.351177	cluster 34	0	11
Long-term depression	41	0.036923	0.169109	1	1	1	0.997719	0.526922	0.339911	cluster 43	17	70
Cell cycle	41	0.035173	0.169109	1	1	1	0.967621	0.508897	0.187058	cluster 43	17	70
Axon guidance	41	0.034089	0.169109	1	1	1	0.915255	0.555176	0.152149	cluster 43	17	70
Epithelial cell signaling in Helicobacter pylori infection	41	0.03263	0.169109	1	1	1	0.930565	0.450954	0.238478	cluster 43	17	70
Glycolysis / Gluconeogenesis	41	0.036423	0.169109	1	1	1	1	0.72165	0.26152	cluster 51	1	8
Starch and sucrose metabolism	41	0.036424	0.169109	1	1	1	1	0.76814	0.417799	cluster 51	1	8
Hedgehog signaling pathway	41	0.032985	0.169109	1	1	1	1	0.758321	0.519089	cluster 37	0	2
Malaria	41	0.03291	0.169109	1	1	1	0.999866	0.617181	0.336211	cluster 34	0	11
Dorso-ventral axis formation	41	0.035664	0.169109	1	1	1	0.986128	0.594915	0.135972	cluster 43	17	70
Huntington's disease	51	0.039384	0.176844	1	1	1	1	0.630999	0.324816	cluster 43	17	70
Glioma	52	0.043035	0.185943	1	1	1	0.901722	0.411593	0.178661	cluster 43	17	70
Melanoma	52	0.043035	0.185943	1	1	1	0.867899	0.411652	0.178661	cluster 43	17	70
Chronic myeloid leukemia	54	0.04595	0.187903	1	1	1	0.963885	0.479162	0.101486	cluster 43	17	70
Acute myeloid leukemia	54	0.045939	0.187903	1	1	1	0.857247	0.389344	0.138594	cluster 43	17	70
Hypertrophic cardiomyopathy (HCM)	54	0.045641	0.187903	1	1	1	0.931529	0.626696	0.362472	cluster 41	0	7
Toxoplasmosis	57	0.053113	0.213382	1	1	1	0.874153	0.427761	0.120544	cluster 43	17	70
Neurotrophin signaling pathway	58	0.054862	0.216611	1	1	1	0.868523	0.45222	0.084739	cluster 43	17	70
Hepatitis C	59	0.060756	0.235816	1	1	1	0.916387	0.494807	0.219715	cluster 43	17	70
Hematopoietic cell lineage	60	0.064117	0.241045	1	1	1	1	0.705992	0.313284	cluster 40	0	1
Thyroid cancer	60	0.064208	0.241045	1	1	1	0.953359	0.417696	0.171672	cluster 43	17	70
MAPK signaling pathway	62	0.066405	0.241378	1	1	1	0.862658	0.472571	0.22088	cluster 43	17	70
Sphingolipid metabolism	62	0.065744	0.241378	1	1	1	1	0.972339	0.605745	cluster 51	1	8
Apoptosis	64	0.068341	0.244531	1	1	1	0.95328	0.454144	0.147226	cluster 43	17	70
Base excision repair	65	0.070622	0.245038	1	1	1	1	0.761715	0.409642	cluster 31	0	2
Galactose metabolism	65	0.070622	0.245038	1	1	1	1	0.821701	0.513178	cluster 51	1	8
Amyotrophic lateral sclerosis (ALS)	67	0.073123	0.249927	1	1	1	0.96649	0.510237	0.117564	cluster 43	17	70
Alzheimer's disease	68	0.078851	0.265543	1	1	1	0.97981	0.481829	0.272676	cluster 39	0	2
Peroxisome	69	0.090496	0.277733	1	1	1	1	0.809977	0.511035	cluster 15	0	1
Asthma	69	0.090496	0.277733	1	1	1	1	0.856117	0.512444	cluster 28	0	1
Wnt signaling pathway	69	0.090046	0.277733	1	1	1	0.979375	0.561333	0.147129	cluster 43	17	70
Lysosome	69	0.090496	0.277733	1	1	1	1	0.595204	0.15962	cluster 26	0	3
Inositol phosphate metabolism	69	0.088017	0.277733	1	1	1	1	0.634327	0.352156	cluster 42	0	2
African trypanosomiasis	69	0.090961	0.277733	1	1	1	1	0.704936	0.589386	cluster 34	0	11
Fructose and mannose metabolism	69	0.090496	0.277733	1	1	1	1	0.807584	0.319152	cluster 51	1	8
ErbB signaling pathway	76	0.093669	0.280006	1	1	1	0.929851	0.51918	0.201293	cluster 43	17	70
Amoebiasis	76	0.095373	0.280006	1	1	1	0.950263	0.64061	0.427673	cluster 34	0	11
Calcium signaling pathway	76	0.095373	0.280006	1	1	1	1	0.685463	0.18662	cluster 44	0	2
Oocyte meiosis	79	0.0989	0.286684	1	1	1	0.9721	0.461328	0.286505	cluster 43	17	70
Adipocytokine signaling pathway	80	0.103484	0.296222	1	1	1	0.939711	0.532234	0.307352	cluster 43	17	70
Regulation of actin cytoskeleton	81	0.105065	0.297034	1	1	1	0.879401	0.452028	0.110527	cluster 43	17	70
Non-homologous end-joining	82	0.127379	0.32775	1	1	1	1	0.738755	0.380097	cluster 13	0	2
Bladder cancer	82	0.124336	0.32775	1	1	1	0.9777	0.427794	0.276152	cluster 43	17	70
SNARE interactions in vesicular transport	82	0.127379	0.32775	1	1	1	1	0.595242	0.288853	cluster 14	0	5
Glycerolipid metabolism	82	0.127379	0.32775	1	1	1	1	0.947429	0.595103	cluster 50	0	3
Phosphatidylinositol signaling system	82	0.120545	0.32775	1	1	1	1	0.605726	0.347313	cluster 42	0	2
One carbon pool by folate	82	0.127379	0.32775	1	1	1	1	0.793266	0.397136	cluster 10	0	2
Histidine metabolism	82	0.127379	0.32775	1	1	1	1	0.595609	0.387932	cluster 54	0	4
Butanoate metabolism	82	0.127379	0.32775	1	1	1	1	0.594402	0.144384	cluster 26	0	3
Endocytosis	90	0.135752	0.337903	1	1	1	0.891146	0.471491	0.227159	cluster 43	17	70
Dilated cardiomyopathy	90	0.134241	0.337903	1	1	1	0.950664	0.706092	0.427699	cluster 41	0	7
Vasopressin-regulated water reabsorption	90	0.134383	0.337903	1	1	1	1	0.688666	0.352054	cluster 6	0	1
Viral myocarditis	93	0.144245	0.355183	1	1	1	0.999083	0.537313	0.319587	cluster 41	0	7
Focal adhesion	94	0.15697	0.368994	1	1	1	0.892472	0.485032	0.177188	cluster 43	17	70
Progesterone-mediated oocyte maturation	94	0.155782	0.368994	1	1	1	0.897793	0.457362	0.17909	cluster 43	17	70
Pancreatic cancer	94	0.152106	0.368994	1	1	1	0.913222	0.481873	0.250712	cluster 43	17	70
Fat digestion and absorption	94	0.15791	0.368994	1	1	1	1	0.807872	0.379728	cluster 47	0	3
Parkinson's disease	94	0.15791	0.368994	1	1	1	1	0.628432	0.220845	cluster 39	0	2
Phagosome	99	0.17125	0.396123	1	1	1	1	0.696113	0.300063	cluster 41	0	7
Carbohydrate digestion and absorption	100	0.183667	0.39999	1	1	1	0.949338	0.570213	0.29414	cluster 43	17	70
Amino sugar and nucleotide sugar metabolism	100	0.185148	0.39999	1	1	1	1	0.807993	0.541699	cluster 51	1	8
Glycerophospholipid metabolism	100	0.185148	0.39999	1	1	1	1	0.774539	0.452537	cluster 52	0	3
mRNA surveillance pathway	100	0.185148	0.39999	1	1	1	1	0.852792	0.487634	cluster 21	0	2
Tyrosine metabolism	100	0.185148	0.39999	1	1	1	1	0.649462	0.159691	cluster 54	0	4
Maturity onset diabetes of the young	100	0.182208	0.39999	1	1	1	1	0.80022	0.261611	cluster 35	0	1
Butirosin and neomycin biosynthesis	100	0.185148	0.39999	1	1	1	1	0.807993	0.541699	cluster 51	1	8
Pathways in cancer	107	0.204382	0.437415	1	1	1	0.961705	0.577957	0.347301	cluster 43	17	70
Basal cell carcinoma	108	0.2139	0.453547	1	1	1	1	0.704433	0.222626	cluster 37	0	2
Colorectal cancer	109	0.227484	0.477925	1	1	1	0.885375	0.407727	0.161355	cluster 43	17	70
Nucleotide excision repair	110	0.239282	0.480662	1	1	1	1	0.885299	0.613374	cluster 12	0	2
TGF-beta signaling pathway	110	0.236868	0.480662	1	1	1	0.951576	0.567123	0.307189	cluster 43	17	70
Oxidative phosphorylation	110	0.239282	0.480662	1	1	1	1	0.720582	0.303884	cluster 18	0	2
DNA replication	110	0.239282	0.480662	1	1	1	1	0.833007	0.618555	cluster 11	0	2
Phenylalanine metabolism	110	0.239282	0.480662	1	1	1	1	0.714633	0.221838	cluster 54	0	4
Complement and coagulation cascades	115	0.257934	0.513626	1	1	1	1	0.683555	0.117561	cluster 33	0	2
Prostate cancer	116	0.264688	0.522531	1	1	1	0.922968	0.526931	0.286947	cluster 43	17	70
Type I diabetes mellitus	117	0.283615	0.548836	1	1	1	1	0.690551	0.272614	cluster 34	0	11
Homologous recombination	117	0.289996	0.548836	1	1	1	1	0.885485	0.65145	cluster 12	0	2
Proteasome	117	0.289996	0.548836	1	1	1	1	0.719856	0.237674	cluster 34	0	11
Pyrimidine metabolism	117	0.289996	0.548836	1	1	1	1	0.751286	0.527003	cluster 22	0	5
Mismatch repair	117	0.289996	0.548836	1	1	1	1	0.711499	0.536907	cluster 11	0	2
Cell adhesion molecules (CAMs)	122	0.294429	0.552658	1	1	1	1	0.672862	0.373729	cluster 41	0	7
Leukocyte transendothelial migration	123	0.312056	0.580981	1	1	1	0.913105	0.440814	0.052074	cluster 43	17	70
Cardiac muscle contraction	124	0.337497	0.618294	1	1	1	1	0.699178	0.127792	cluster 26	0	3
Regulation of autophagy	124	0.337497	0.618294	1	1	1	1	0.718054	0.237717	cluster 34	0	11
Antigen processing and presentation	126	0.360282	0.654798	1	1	1	1	0.73807	0.482275	cluster 34	0	11
Arginine and proline metabolism	127	0.381976	0.688759	1	1	1	1	0.790407	0.611428	cluster 24	0	1
Primary immunodeficiency	128	0.423616	0.757875	1	1	1	1	0.766179	0.067783	cluster 31	0	2
mTOR signaling pathway	129	0.430934	0.75958	1	1	1	0.969471	0.482	0.235891	cluster 43	17	70
PPAR signaling pathway	129	0.43452	0.75958	1	1	1	1	0.76575	0.373709	cluster 23	0	1
Neuroactive ligand-receptor interaction	129	0.43452	0.75958	1	1	1	1	0.776636	0.313687	cluster 44	0	2
Adherens junction	132	0.441354	0.765682	1	1	1	0.947883	0.559532	0.213396	cluster 43	17	70
Arrhythmogenic right ventricular cardiomyopathy (ARVC)	133	0.458411	0.789293	1	1	1	0.996356	0.701522	0.19171	cluster 41	0	7
Type II diabetes mellitus	134	0.541208	0.924901	1	1	1	0.99657	0.523285	0.28404	cluster 43	17	70
Shigellosis	135	0.552719	0.937575	1	1	1	0.965255	0.643468	0.284023	cluster 43	17	70
Purine metabolism	136	0.565076	0.951487	1	1	1	1	0.649464	0.392776	cluster 22	0	5
Aldosterone-regulated sodium reabsorption	137	0.56954	0.952005	1	1	1	0.96042	0.602289	0.224571	cluster 43	17	70
Allograft rejection	138	0.594908	0.987202	1	1	1	1	0.754358	0.538808	cluster 34	0	11
Caffeine metabolism	139	1	1	1	1	1	1	1	1	NA	0	34
Drug metabolism - other enzymes	139	1	1	1	1	1	1	0.78794	0.380221	cluster 14	0	5
Fc gamma R-mediated phagocytosis	139	0.895926	1	1	1	1	0.975218	0.472197	0.325009	cluster 43	17	70
Protein digestion and absorption	139	1	1	1	1	1	1	0.748152	0.202436	cluster 25	0	1
RNA transport	139	0.622795	1	1	1	1	1	0.659298	0.303856	cluster 48	0	1
Staphylococcus aureus infection	139	1	1	1	1	1	1	0.758139	0.525673	cluster 33	0	2
Autoimmune thyroid disease	139	1	1	1	1	1	1	0.789558	0.538808	cluster 34	0	11
Ether lipid metabolism	139	1	1	1	1	1	1	1	0.66015	cluster 52	0	3
alpha-Linolenic acid metabolism	139	1	1	1	1	1	1	1	0.66015	cluster 52	0	3
Vascular smooth muscle contraction	139	0.900426	1	1	1	1	1	0.64087	0.235924	cluster 45	0	2
Pancreatic secretion	139	1	1	1	1	1	1	0.672888	0.098696	cluster 45	0	2
Ribosome biogenesis in eukaryotes	139	1	1	1	1	1	1	1	0.564414	cluster 3	0	1
Protein processing in endoplasmic reticulum	139	0.656192	1	1	1	1	0.966615	0.532372	0.198868	cluster 43	17	70
Ribosome	139	1	1	1	1	1	1	0.76416	0.427895	cluster 5	0	3
Circadian rhythm - mammal	139	1	1	1	1	1	1	0.784576	0.527	cluster 8	0	1
Pathogenic Escherichia coli infection	139	0.926902	1	1	1	1	1	0.63263	0.307276	cluster 43	17	70
Steroid hormone biosynthesis	139	1	1	1	1	1	1	0.792656	0.399043	cluster 29	0	1
Aminoacyl-tRNA biosynthesis	139	1	1	1	1	1	1	0.998889	0.35214	cluster 17	0	5
ABC transporters	139	0.673206	1	1	1	1	1	0.748165	0.186942	cluster 47	0	3
Bacterial invasion of epithelial cells	139	0.785788	1	1	1	1	0.979882	0.539692	0.227252	cluster 43	17	70
Spliceosome	139	1	1	1	1	1	1	0.801744	0.427865	cluster 4	0	1
Glycosaminoglycan biosynthesis - chondroitin sulfate	139	1	1	1	1	1	1	1	1	NA	0	34
Nicotinate and nicotinamide metabolism	139	1	1	1	1	1	1	0.658628	0.487368	cluster 22	0	5
RNA degradation	139	1	1	1	1	1	1	0.695284	0.303923	cluster 18	0	2
Lysine biosynthesis	139	1	1	1	1	1	1	1	1	NA	0	34
Lysine degradation	139	1	1	1	1	1	1	0.721406	0.474792	cluster 17	0	5
Glycosaminoglycan biosynthesis - keratan sulfate	139	1	1	1	1	1	1	1	1	NA	0	34
N-Glycan biosynthesis	139	1	1	1	1	1	1	1	1	NA	0	34
Ubiquinone and other terpenoid-quinone biosynthesis	139	1	1	1	1	1	1	1	1	NA	0	34
Bile secretion	139	1	1	1	1	1	1	0.752216	0.240283	cluster 47	0	3
Collecting duct acid secretion	139	1	1	1	1	1	1	0.90464	0.506946	cluster 21	0	2
Vibrio cholerae infection	139	1	1	1	1	1	1	0.782904	0.402886	cluster 20	0	2
Glycosphingolipid biosynthesis - lacto and neolacto series	139	1	1	1	1	1	1	1	0.399279	cluster 5	0	3
Glycosphingolipid biosynthesis - globo series	139	1	1	1	1	1	1	1	1	NA	0	34
ECM-receptor interaction	139	0.714141	1	1	1	1	1	0.654324	0.397066	cluster 41	0	7
Tryptophan metabolism	139	1	1	1	1	1	1	0.89221	0.64361	cluster 54	0	4
Cysteine and methionine metabolism	139	1	1	1	1	1	1	0.740885	0.507077	cluster 38	1	2
Taurine and hypotaurine metabolism	139	1	1	1	1	1	1	1	1	NA	0	34
Sulfur metabolism	139	1	1	1	1	1	1	0.965188	0.612783	cluster 30	0	1
Fatty acid elongation in mitochondria	139	1	1	1	1	1	1	1	1	NA	0	34
Fatty acid metabolism	139	1	1	1	1	1	1	0.78794	0.380149	cluster 14	0	5
Valine, leucine and isoleucine degradation	139	1	1	1	1	1	1	1	1	NA	0	34
Steroid biosynthesis	139	1	1	1	1	1	1	1	0.35216	cluster 49	0	1
Vitamin digestion and absorption	139	1	1	1	1	1	1	0.830674	0.39733	cluster 46	0	1
Other types of O-glycan biosynthesis	139	1	1	1	1	1	1	0.670946	0.406975	cluster 5	0	3
Selenocompound metabolism	139	1	1	1	1	1	1	1	0.841576	cluster 19	0	2
RNA polymerase	139	1	1	1	1	1	1	1	1	NA	0	34
Basal transcription factors	139	1	1	1	1	1	1	0.998889	0.35214	cluster 17	0	5
Terpenoid backbone biosynthesis	139	1	1	1	1	1	1	1	1	NA	0	34
Salivary secretion	139	1	1	1	1	1	1	0.745331	0.098696	cluster 27	0	4
Gastric acid secretion	139	1	1	1	1	1	1	0.862958	0.617024	cluster 20	0	2
Pentose and glucuronate interconversions	139	1	1	1	1	1	1	1	1	NA	0	34
Ascorbate and aldarate metabolism	139	1	1	1	1	1	1	1	1	NA	0	34
Porphyrin and chlorophyll metabolism	139	1	1	1	1	1	1	0.771517	0.387841	cluster 27	0	4
Olfactory transduction	139	1	1	1	1	1	1	1	0.845003	cluster 2	0	1
Other glycan degradation	139	1	1	1	1	1	1	1	1	NA	0	34
Glycosaminoglycan degradation	139	1	1	1	1	1	1	1	0.914029	cluster 1	0	1
Primary bile acid biosynthesis	139	1	1	1	1	1	1	0.74771	0.329914	cluster 27	0	4
Pyruvate metabolism	139	1	1	1	1	1	1	0.747857	0.288883	cluster 14	0	5
Protein export	139	1	1	1	1	1	1	1	1	NA	0	34
Biosynthesis of unsaturated fatty acids	139	1	1	1	1	1	1	0.870547	0.420865	cluster 7	0	1
Proximal tubule bicarbonate reclamation	139	1	1	1	1	1	1	0.649462	0.208574	cluster 27	0	4
Glycine, serine and threonine metabolism	139	1	1	1	1	1	1	0.884	0.452457	cluster 17	0	5
Lipoic acid metabolism	139	1	1	1	1	1	1	1	1	NA	0	34
Taste transduction	139	1	1	1	1	1	1	0.942688	0.518983	cluster 9	0	1
Mucin type O-Glycan biosynthesis	139	1	1	1	1	1	1	0.801433	0.457235	cluster 19	0	2
Nitrogen metabolism	139	1	1	1	1	1	1	0.932072	0.659521	cluster 50	0	3
Glycosaminoglycan biosynthesis - heparan sulfate	139	1	1	1	1	1	1	1	1	NA	0	34
Glutathione metabolism	139	1	1	1	1	1	1	0.841023	0.506921	cluster 22	0	5
Renin-angiotensin system	139	1	1	1	1	1	1	0.998889	0.35214	cluster 17	0	5
Alanine, aspartate and glutamate metabolism	139	1	1	1	1	1	1	0.932072	0.659521	cluster 50	0	3
Cyanoamino acid metabolism	139	1	1	1	1	1	1	1	0.436023	cluster 10	0	2
Glyoxylate and dicarboxylate metabolism	139	1	1	1	1	1	1	1	1	NA	0	34
Phototransduction	139	1	1	1	1	1	1	1	1	NA	0	34
Citrate cycle (TCA cycle)	139	1	1	1	1	1	1	0.97455	0.52807	cluster 16	0	1
Propanoate metabolism	139	1	1	1	1	1	1	0.905241	0.35214	cluster 14	0	5
D-Arginine and D-ornithine metabolism	139	1	1	1	1	1	1	1	1	NA	0	34
beta-Alanine metabolism	139	1	1	1	1	1	1	1	1	NA	0	34
Pantothenate and CoA biosynthesis	139	1	1	1	1	1	1	1	1	NA	0	34
Fatty acid biosynthesis	139	1	1	1	1	1	1	1	1	NA	0	34
Pentose phosphate pathway	139	1	1	1	1	1	1	0.751284	0.373785	cluster 22	0	5
Valine, leucine and isoleucine biosynthesis	139	1	1	1	1	1	1	1	1	NA	0	34
Glycosphingolipid biosynthesis - ganglio series	139	1	1	1	1	1	1	1	1	NA	0	34
Phenylalanine, tyrosine and tryptophan biosynthesis	139	1	1	1	1	1	1	1	1	NA	0	34
Thiamine metabolism	139	1	1	1	1	1	1	1	1	NA	0	34
D-Glutamine and D-glutamate metabolism	139	1	1	1	1	1	1	1	1	NA	0	34
Sulfur relay system	139	1	1	1	1	1	1	1	1	NA	0	34
Vitamin B6 metabolism	139	1	1	1	1	1	1	1	1	NA	0	34
Biotin metabolism	139	1	1	1	1	1	1	1	1	NA	0	34
Synthesis and degradation of ketone bodies	139	1	1	1	1	1	1	1	1	NA	0	34
Riboflavin metabolism	139	1	1	1	1	1	1	1	1	NA	0	34
